# Supplementary material for: Analysis of floristic composition and species diversity of vascular plants native to the State of Palestine (West Bank and Gaza Strip)
Source: Biodivers Data J. 2022 May 19;10:e80427. doi: 10.3897/BDJ.10.e80427 (PMC9848539; doi:10.3897/BDJ.10.e80427)
Supplement: Supplementary material 1 — An updated annotated list of vascular plants native to State of Palestine [file bdj-10-e80427-s001.xlsx]

## Sheet: list
Taxonomic informations			LF	Poll	Habitat			Geographical distribution							Herbarium specimens catalogue	Red List criteria	Wild Edible Plant	TAPHM	Endemism
Scientific name (synonems)	Common English Name	Arabic Name			ChT	Habitat	Climatic region	DSV	JHW	JHM	LJV	GS	NM	NW
Ggymnosperms
Cupressaceae
Cupressus sempervirens L.	Cypress, Funeral Cypress	سرو	T	W	M	H	MED			R								Ö
Ephedraceae
Ephedra aphylla Forskal	Leafy Shrubby Horsetail	عَلجَم، علدة	V, PhS	M	SA	D, H	TZ, D	C	VC	C	R	C	C	C
Ephedra foeminea Forssk.	Ephedra, Leafless Shrubby Horsetail	قظاب	V, PhS	M	M	F	MED, TZ, D		R	VC		C	VC	C	BERC-BX-C0140, BERC-ST-C142			Ö
Pinaceae
Pinus halepensis Mill.	Aleppo Pine	صنوبر حلبي، قريش	T	W	M	F	MED			C		VR	C		BERC-BX-C0015, BERC-ST-C318			Ö
Pteridophytes
Aspleniaceae
Asplenium sagittatum (DC.) Bunge, A. J. [Phyllitis sagittata Guinea & Heywood]	Tongue Fern, Mule's Tongue Fern	خنشار، خنشار سهمي، سرخس سهمي	H	F	M	O	MED						VR			CR
Ceterach officinarum Willd. [ Asplenium ceterach L. ]	Rustyback, Scale Fern, Scaly Spleenwort	غالقة، حشيشة الذهب	H	F	ES-M-IT	O	MED, TZ, D		C	C	R	VR	C	R				Ö
Equisetaceae
Equisetum ramosissimum Desf.	Scouring Rush	حجينه	H	F	PT	C	MED, D					VR	VR
Equisetum telmateia Ehrh.	Great Horsetail	جنس الكُنباث	H	F	ES-M-IT	C	MED					VR
Pteridaceae
Adiantum capillus- veneris L.	Venus Hair, Southern Maidenhair Fern	كزبرة البئر، شعر العجوز	H	F	ES-M-IT	C	MED, TZ, D	VR	C	C	VR	VR	VR	VR	BERC-BX-C0243, BERC-ST-C1			Ö
Anogramma leptophylla (L.) Link	Jersy Fern	سرخس مخفي	H, A	F	ES-M-IT	H, O	MED			VR		VR		VR
Cheilanthes acrostica (Balb.) Tod. [Pteris acrostica Balb.]	Felcetta odorosa		H	F	M	H	MED, TZ, D	R	C	C	C	VR	R	C
Cheilanthes pteridioides (Reichard) C. Chr.	Lip Fern	قيون شذى	H	F	M	H	MED, TZ, D	R	C	C	C	VR	R	C	BERC-ST-C374
Cheilanthes vellea (Aiton) Domin [Cosentinia vellea (Aiton) Tod.]			H	F	M	H	MED, TZ, D	C	C	R	C		R	C
Monocots
Alismataceae
Alisma lanceolatum With.	Water plantain sp., Narrow-Leaved Water		H	Z	ES-M-IT	C	MED					VR	VR
Damasonium alisma Mill.	Water Star		A	Z	M-IT	C	MED					VR	VR
Amaryllidaceae
Allium albotunicatum O.Schwarz	Garlic sp.	ثوم أبيض الغلاف	G	Z	M	A	MED			R			VR	VR		EN
Allium ampeloprasum L	Wild Leek	كراث، بصل العفريت، ثومة العرب، ثوم الشرق، كرات الكرم	G	Z	M-IT	B, G	MED, TZ		R	C	VR	C	C	VR	BERC-BX-C0256, BERC-ST-C225		Ö	Ö
Allium artemisietorum Eig & Feinbr.		ثومة الشيح	G	Z	IT	G	D		VR	VR
Allium ascalonicum L.[Allium hierochuntinum Boiss.]		ثوم أسود، ثوم أشرسون	G	Z	IT-SA	B, G	TZ		C		C			R					EPJ
Allium aschersonianum Barbey	Aschersons' Garlic	ثوم أسود	G	Z	IT	B, G	TZ, D	VR	VR	VR	C	VR	VR	C
Allium carmeli Boiss.	Carmel Garlic	ثوم الكرمل	G	Z	M	F	MED			C			C						EPIJSG
Allium curtum Boiss. & Gaill.		ثوم قصير	G	Z	M-IT	D	MED, TZ, D			R	C	C	VR	C
Allium daninianum Brullo, Pavone & Salmeri[Allium stamineum Boiss.]			G	Z	M-IT	A, G	MED, TZ	C	VC	VC	VC	C	C	C
Allium decaisnei C.Presl		ثوم صحراوي	G	Z	SA	A	D		VR	VR		VR
Allium desertorum Forssk.	Modest Garlic	ثوم الحيايا، ثوم الحنش	G	Z	SA	B	D	R	R	VR								Ö
Allium dictyoprasum C. A. Meyer ex Kunth		ثوم شبكي	G	Z	IT	G	TZ, D				C			VR
Allium erdelii Zucc.	Wild Garlic, Erdl's Garlic	ثوم شفاف، ثوم أردل	G	Z	M-IT	A	MED, TZ		C	VR	R	C	VR	VR	BERC-BX-C0451, BERC-ST-C226			Ö
Allium neapolitanum Cirillo	Naple's Garlic	ثوم نابولي، بصيله	G	Z	M	F	MED		C	C	C	R	R	C	BERC-BX-C0414
Allium negevense Kollmann		ثوم النقب	G	Z	IT	G	D	VR			VR					CR			EPJ
Allium orientale Boiss.			G	Z	M	A	TZ		R	C	VR	R	C	C
Allium pallens L.		ثوم (فاتح )	G	Z	M	A	MED, TZ, D		C	C	C	C	VR	R
Allium paniculatum L. sub	Paniculed Garlic	ثوم (متفرع )	G	Z	M	A	MED, TZ		C	R	C	VR	VR	R	BERC-ST-C227
Allium papillare Boiss.	Papillous Garlic		G	Z	SA	D	D					VR				CR
Allium phanerantherum Boiss. et Hausskn		ثوم طويل المتك	G	Z	M-IT	B	MED			VR	VR		R
Allium qasyunense Mouterde		ثوم قصيون	G	Z	IT	A	TZ							VR	BERC-ST-C228				EPIJS
Allium rothii Zucc	Roth's Garlic	رووث	G	Z	IT	G	D		R
Allium schubertii Zucc.	Schubert's Garlic	ثوم شوبرت	G	Z	M	A	MED, TZ			R			VR	VR	BERC-ST-C230	EN
Allium stamineum Boiss.	Long-Stamened Garlic	زعيتمان، ثوم طويل الأسدية	G	Z	M-IT	A, G	MED, TZ	C	VC	VC	VC	C	C	C	BERC-ST-C229
Allium trifoliatum Cirillo	Hirsute Garlic	ثوم أبيض مدور	G	Z	M	F	MED		VR	C		VR	C
Allium truncatum (Feinbr.) Kollmann & D. Zohary		بصل الفأر، ثوم العرب، ثوم جبل	G	Z	M	A	MED, TZ, D	VR		C	VR	R	R	VR	BERC-BX-C0261, BERC-ST-C231
Narcissus obsoletus (Haw.) Spach[Narcissus serotinus L.]	Late flowering narcissus		G	Z	M	C	MED						VR
Narcissus tazetta L.	Common Narcissus	نرجس، نرجس أبيض	G	Z	M	A, C, H	MED			C	VR	R	R		BERC-BX-C0395, BERC-ST-C8			Ö
Pancratium maritimum L.	Sea daffodil		G	Z	M	M	MED					R
Sternbergia clusiana (Ker Gawl.) Ker Gawl. ex Spreng.	Sternbergia, Large Sternbergia	قعفور	G	Z	M-IT	A, F, G	MED, TZ, D						VR		BERC-BX-C0389
Sternbergia colchiciflora Waldst. & Kit.	Colchicum-Flowered Sternbergia	قعفور صغير	G	Z	M	A	MED, TZ		VR	R
Vagaria parviflora (Desf. ex Delile) Herb. [Pancratium parviflorum Desf. ex Delile ]	Small -Flowered Pancratium	زنبقه صغيرة الازهار	G	Z	M	H	MED	C	C	VC	VC	C	C	VC	BERC-BX-C0398				EPIJS
Araceae
Arisarum vulgare Trag._Tozz.	Friar's cowl sp., Aharon's Rod	قلنسوة الراهب، لوف الحية، سراج الغولة	G	Z	M	A	MED, TZ			C		C	R	VR	BERC-BX-C0330, BERC-ST-C13
Arum dioscoridis Sm	Spotted Arum	لوف مبرقش	G	Z	M	A	MED					VR	C				Ö	Ö
Arum hygrophyilum Boiss.	Green Arum	لوف مائي، كف الدب، لوف اخضر	G	Z	M	F	MED			R		R	R		BERC-ST-C14
Arum palaestinum Boiss.	Palestine Arum	لوف فلسطيني، سلقلق	G	Z	M	A	MED, TZ		C	C	C	C	C	C	BERC-BX-C0064		Ö	Ö	EPIJS
Biarum angustatum (Hook.f.) N.E.Br.	Narrow Biarum	لوف كلابي	G	Z	M	A	MED, TZ, D		VR		VR	VR		VR					EPIJS
Biarum pyrami (Schott) Engl.		مكحلة الغولة، لوف	G	Z	M-IT	F	MED						VR
Eminium spiculatum (Blume) Schott	Friar's cowl	صميعة، جعدة، دنيدله	G	Z	M	A, D	MED, TZ, D		VR	R		R	VR	C			Ö	Ö
Lemna gibba L.	Gibbous Duckweed	عدس الماء الاهدب	HE	H	PT	C	MED		VR	VR					BERC-BX-C0372
Lemna minor L	Lesser Duckweed	عدس الماء الصغير	HE	H	PT	C	MED						VR
Arecaceae
Phoenix dactylifera L.	Date Palm	نخيل، حِيش، بلح، تمر	T	W	SA	C	D		VR		R	VR	VR					Ö
Asparagaceae
Asparagus aphyllus L.	Prickly Asparagus	هليون، عجرم	G, V	Z	M	F	MED, TZ			VC		C	VC	C	BERC-BX-C0147, BERC-ST-C232		Ö	Ö
Asparagus horridus L.	Thorny Asparagus	شعيط	G, V	Z	M-SA	D, H	MED,TZ, D	C	C	R	VR	C	VR	R
Asparagus palaestinus Baker	Palestine Asparagus	هليون فلسطيني	G, V	Z	M	C	MED, TZ				VC	R	VR
Bellevalia desertorum Eig & Feinbrun	Desert Roman Squill	بصيل صحراوي	G	Z	IT-SA	B, G	D	C	VC	R	C		VR	C	BERC-BX-C0538
Bellevalia eigii Feinbrun	Eig's Roman Squill	بصل وادي الأردن	G	Z	SA	B, G	TZ, D	R	C	R	C	R		R					EPIJ
Bellevalia flexuosa Boiss.	Common Roman Squill	بصيل متدلي	G	Z	M	A	MED		VC	VC	C	C	C	VC					EPIJS
Bellevalia longipes Post	Tumbling Roman Squill	بصيل الغزال	G	Z	IT	A	MED			R		R	VR	C
Bellevalia macrobotrys Boiss.		بصيل كبير	G	Z	M-IT	A	MED			VR		R	VR
Bellevalia warburgii Feinbr.		بصيل جبلي	G	Z	M	A	MED			R		R
Dipcadi erythraeum Webb & Berthel.	Double-Crowned Squill	مصيلمو	G	Z	SA	D	D		VR
Drimia maritima (L.) Stearn[Urginea maritima (L.) Baker]	sea-squill	بوصلان، خولصان، غوصلان، عيصلان، بصول، عود الري، خريف، عنصل	G	Z	M	A	MED, TZ, D	C	VC	VC	VC	VC	VC	VC	BERC-BX-C0277, BERC-ST-C243			Ö
Drimia undata Stearn[Urginea undulata (Desf.) Steinh.]	Wave-leaved squill	عنصل متموج	G	Z	SA	G	D,D	VR	VR	C		R
Hyacinthella nervosa (Bertol.) Chouard	Stepped False Hyacinth	صفير كاذب	G	Z	IT	A	TZ, D			VR	C			C
Leopoldia bicolor (Boiss.) Eig & Feinbrun	Coastal Leopolida	بصيل أزرق	G	Z	M	D	MED					C	VR						EPIJ
Leopoldia eburnea Eig & Feinbrun	Tassel Hyacinth	بلبوس عاجي	G	Z	SA	D	D					VR							EPIJ
Leopoldia longipes subsp. Longipes [Leopoldia deserticola (Rech.f.) Feinbrun]		بصيل أزرق صحراوي	G	Z	IT	G	D			VR
Muscari commutatum Guss.	Dark Grape Hyacinth	أجراس زرقاء، كحلة الكلب، بصل الحية	G	Z	M-IT	A,t, G	MED, TZ	VR		C	R	VR	VR	R	BERC-ST-C238
Muscari parviflorum Desf.	Baby's Breath	أجراس المطر	G	Z	M	A	MED			VR		R	VR
Muscari pulchellum Heldr. & Sart. [Muscari neglectum Guss. Ex Ten.]	common Grape hyacinth	كحلة الكلب، اجراس زرقاء	G	Z	M-IT	A	MED, TZ		VR	C		VR	R	VR	BERC-BX-C0445
Ornithogalum fuscescens Boiss. & Gaill.	Tawny Star-of-Bethlehem	نجمة بيت لحم السمراء	G	Z	M	A	MED			VR		VR	C	VR		VU			EPIJS
Ornithogalum montanum Cirillo	Mountain Star-of-Bethlehem	لبن الطير، نجمة بيت لحم	G	Z	M-IT	A	MED			C	VR	VR	R	R	BERC-BX-C0380, BERC-ST-C239
Ornithogalum narbonense L.	Narbonne Star-of-Bethlehem	لبن الطير النربوني, نجمة بيت لحم	G	Z	M-IT	A, G	MED, TZ, D		C	C	C	C	C	VR	BERC-BX-C0464, BERC-ST-C240
Ornithogalum neurostegium Boiss. & Blanche			G	Z	M-IT	A, G	D		C	C									EPIJS
Ornithogalum trichophyllum Boiss.	Fine-Leaved Star-of-Bethlehem	لبن الطير خيطي الأوراق	G	Z	IT-SA	G	D		VR										EPIJ
Ornithogalum umbellatum L.	Common Star-of-Bethlehem	نجمة بيت لحم المنفرجة، أجراس	G	Z	M	A	MED		VR	R		R	VR
Prospero autumnale (L.) Speta [Scilla autumnalis L.]	Autumnal squill, Autumn squill	عنصلان	G	Z	M	A	MED, TZ		VR	C	R	R	R	C
Prospero hanburyi (Baker) Speta [Scilla hanburyi Beker]	Hanbury's squill		G	Z	IT	B, G	D	R	VC	R	C	VR		C
Pseudomuscari inconstrictum (Rech.f.) Garbari[Muscari inconstrictum Rech.f.]			G	Z	M-IT	A,G	MED, TZ	VR	C	C	R	VR	VR	R
Ruscus aculeatus L.	Butcher's Broom, Knee Holly, Common Butcher's Broom	سفندر، عرف الديك، مكنسة الجزار، عجرم	H	Z	M	F	MED			VR			VR		BERC-BX-C0036			Ö
Scilla hyacinthoides L.	Hyacinth sqill	عنصلان	G	Z	M	A	MED			R	VR	VR	R
Colchicaceae
Androcymbium palaestinum Baker	Desert Bulb	زنبق الغور، نسيلة، زنبق الغور الفلسطسني	G	Z	SA	A, B, G	TZ, D	C	C	VR	C			C					EPIJS
Colchicum hierosolymitanum Feinbr.	Jerusalem Autumn Crocus	ودع، سراج الغولة، زهر الخريف، مبشرة الشتاء	G	Z	M	A	MED			R			R						EPIJS
Colchicum ritchii R. Br.	Egyptian Meadow Saffron	ودع	G	Z	SA	D, B, G	D		VR	VR
Colchicum stevenii Knuth	Steven's Meadow Saffron	عيصلان، زعفران السهول	G	Z	M	A	MED, TZ		R	C		R	C	R	BERC-ST-C235
Colchicum tuviae Feinbrun		زعفران طرفي	G	Z	IT	G	TZ, D		R	R									EPIJ
Convolvulaceae
Calystegia sepium ( L.) R. Br.	Greater Bindweed	لبلاب السياجات	H, V	Z	ES	C	MED					VR	VR
Convolvulus althaeoides L.	Bind Weed, Mallow-Leaved Bindweed	مديدة، مداد وردي	G, V	Z	M	A	MED, TZ, D	VR	VR	C		C	VC	VR	BERC-BX-C0558			Ö
Convolvulus arvensis L.	Bind Weed, Corn Bind	مداد أبيض، عُلّيق، مديدة، لبلاب الحقول	G, V	Z	PT	K, K	MED, TZ, D	VR	R	VC	C	VC	C	C	BERC-BX-C0031, BERC-ST-C105			Ö
Convolvulus auricomus Bhandari		لسيت جبل	C, V	Z	SUD	B	D	C	VR
Convolvulus betonicifolius Mill.	Shaggy Bindweed	مدادة, مديدة	G, V	Z	M	K, K	MED, TZ			C		R	C	VR	BERC-BX-C0444
Convolvulus cantabrica L.		مديدة شعرية	C	Z	M	A	MED						VR
Convolvulus coelesyriacus Boiss.		مديدة البقاع	A	Z	M	F	MED			VR		VR	VR						EPIJS
Convolvulus dorycnium L.		مدادة شجرية	H	Z	M	A	MED, TZ		C	C	C	C	C	VC	BERC-BX-C0152, BERC-ST-C106
Convolvulus humilis Jacq.		مدادة جالسة الأوراق	A	Z	M	E, I	MED			R			VR
Convolvulus lanatus Vahl			C	Z	SA	D	TZ, D					R
Convolvulus oleifolius Desr.		مدادة زيتونية	C	Z	M	H	TZ, D		VR	C			VR
Convolvulus palaestinus Boiss.	Palestine Bindweed		G, V	Z	M	E, I	MED, TZ					VR	VR						EPI
Convolvulus pentapetaloides L.		لبلاب خماسي الفصوص	A, V	Z	M	A	MED, TZ	VR	C	C	C	R	C	C	BERC-BX-C0496, BERC-ST-C107
Convolvulus scammonia L.	Scammony	شرش المحمدية	G, V	Z	M	E, I	MED						VR
Convolvulus siculus L.	Small-Flowered Bindweed	مدادة زرقاء	A, V	Z	M	A	MED, TZ, D	R	C	R	C	VR	VR	VR	BERC-BX-C0441, BERC-ST-C108
Convolvulus stachydifolius Choisy		خويطمة	G, V	Z	M-IT	E, I	TZ			C	VR	C	R	C
Cressa cretica L.	Rosin Weed	نديوه، نداواح	H	Z	M-IT	J	MED, TZ, D	R			C	VR	VR
Cuscuta babylonica Ascher ex Choisy		حامول بابلي	A, P, V	Z	IT	A	D	R			C					VU
Cuscuta epithymum (L.) L.	Heath Dodder	حامول الزعتر	A, P, V	Z	M	A	MED			VR		VR
Cuscuta europaea L. [Cuscuta brevistyla A. Braun ex A. Rich.]		حامول قصير القلم	A, P, V	Z	M-IT	A	MED, TZ		C	R	VR	R	VR
Cuscuta monogyna Vahl		حامول أحادي القلم	P, V	Z	M-IT	A	MED, TZ			VR	R	VR
Cuscuta palaestina Boiss.		حامول فلسطيني	A, P, V	Z	M-SA	A	MED, TZ	VR	R	R		R	VR	VR
Cuscuta pedicellata Ledeb.	Clover Dodder	حامول طويل العنق	A, P, V	Z	IT	A	MED, TZ		VR	VR		VR
Cuscuta planiflora Ten.		حامول مسطح الزهر،عروق، خانق الكرسنة	A, P, V	Z	M-SA	A, G	MED, TZ	C	C	R	VR	VR	VR
Ipomoea cairica (L.) Sweet	Jagged Leaved Morning Glory		H, V	Z	T	E	MED, TZ					VR
Ipomoea imperati (Vahl) Griseb.	Coast Morning Glory		H	Z	T-M-ES	M	MED, TZ					R
Jacquemontia unilateralis (Roem. & Schult.) O'Donell [Convolvulus secundusRuiz & Pav. ]	One-Sided Bindweed		C	Z	M	D	MED					C	VR						EPIS
Cymodocaeceae
Cymodocea nodosa (Ucria) Asch.			HE	H	M-ES	C	MED					VR
Cyperaceae
Bolboschoenus maritimus (L.) Palla[Scirpus maritimus L.]	Sea Club-Rush		HE	W	M-IT	C	MED	VR		VR		R	VR
Carex cuprina (Sándor ex Heuff.) Nendtv. ex A.Kern.[Carex otrubae Podp.]	Sedge sp.		H	W	ES-M-IT	C	MED					VR	VR
Carex distans L.	Sedge sp., Loose Sedge	حلفة متباعدة	H	W	ES-M-IT	F	MED					VR	VR
Carex divisa Huds.	Sedge sp., Bracteate Marsh Sedge	سرد	H	W	M-IT	C	MED					R	VR
Carex extensa Gooden.	Sedge sp., Salt Marsh-Sedge	خب	H	W	M	C	MED						VR
Carex halleriana Asso	Sedge sp.	حلفة قصيرة	H	W	M-IT	A	MED			VR
Carex hispida Willd. ex Schkuhr	Sedge sp.		H	W	M	C	MED					VR	VR
Carex pachystylis J.Gay	Sedge sp.	حلفة السهول	G	W	IT	B, G	TZ, D		C	C	VR	VR		R
Cladium mariscus (L.) Pohl	Cut Sedge		HE	W	T	C	MED	VR					VR			CR
Cyperus alopecuroides Rottb.		ديس	H	W	T	C	MED				VR
Cyperus articulatus L.	Adrue		H	W	T	C	MED					VR
Cyperus capitatus Vand.	Capitate Nut-Grass		H	W	M	D	MED, TZ					C	VR
Cyperus corymbosus Rottb.			HE	W	T	C	MED					VR				CR
Cyperus dives Delile	Foxtail Sedge	سمار حلو	HE	W	T	C	MED					VR
Cyperus fuscus L.	Brown Cyperus	سعد	A	W	ES-M-IT	C	MED, TZ	VR		VR		R	R		BERC-ST-C136
Cyperus glaber L.	Smooth Cyperus	سعد أمرد	A	W	M-IT	C	MED, TZ			R		VR	VR
Cyperus laevigatus L.	White Galingale	سعد أملس،بُربيط	H	W	M-IT-SA	C	MED, TZ, D	VR				VR
Cyperus laevigatus subsp. distachyos (All.) Ball[Cyperus distachyos All.]		سعد أملس،بُربيط	H	W	M-IT	C	MED, D	R			VR	VR	VR
Cyperus longus L.	Sweet Galingale	سعد طويل، سِعْد خشن	H	W	T	C	MED, TZ			R	VR	R	C	R	BERC-BX-C0373
Cyperus macrorrhizus Nees[Cyperus conglomeratus Rottb.]	Globular cyperus		H	W	SA	D	MED					C
Cyperus michelianus (L.) Delile	Dwarf Nut-Grass	سعد ميكالي	A	W	M-IT	C	MED					VR
Cyperus nitidus (Lam.) J.Raynal			H	W	SUD-AFR	C	MED					VR
Cyperus papyrus L.	Paper Reed		H, HE	W	T	C	MED					VR
Cyperus rotundus L.	Coco Nut-Grass	سِعْد	G	W	T	E	MED, TZ, D	R		VR	C	C	C	VR	BERC-BX-C0333, BERC-ST-C137
Cyperus sharonensis Danin & Kukkonen			G	W	M	D	MED					VR							EPI
Eleocharis palustris (L.) Roem. & Schult.	Creeping Spikerush	أسل السنجات	HE	W	ES-M-IT	C	MED			VR		R	R
Fimbristylis bisumbellata (Forssk.) Bubani		شعرة صدئة، شَعْرة	HE	W	T	C	MED	R	VR			VR	VR
Fimbristylis ferruginea (L.) Vahl			HE	W	T	C	MED, TZ, D	VR				VR	VR
Isolepis cernua (Vahl) Roem. & Schult. [Scirpus cernuus Vahl ]	Slender Club-Rush		A	Z	PT	C	MED					VR	VR
Pycreus flavidus (Retz.) T.Koyama [Cyperus flavidus Retz.]		سعاد كروي	H	W	T	C	MED						VR
Schoenoplectus lacustris (L.) Palla )[Scirpus lacustris L. ]	Lake Bulrush		HE	W	M-ES	C	MED					VR
Schoenoplectus litoralis (Schrad.) Palla[Scirpus litoralis Schrader ]	Coast Clubrush		HE	W	T	C	MED	VR				R	VR
Schoenus nigricans L.			HE	W	ES-M-IT	C	MED, TZ, D						VR
Scirpoides holoschoenus (L.) Soják [Scirpus holoschoenus L]		ديس	HE	W	M-IT	C	MED, TZ, D					C	VR
Dioscoreaceae
Dioscorea communis (L.) Caddick & Wilkin [Tamus communis L.]	Black Bryony, Common Black Bryony	جرمع	G, V	Z	M	F	MED			C		VR	R				Ö	Ö
Dioscorea orientalis (J.Thiébaut) Caddick & Wilkin. [Tamus orientalis J.Thiébaut ]			G, V	Z	M	F	MED			C			R						EPIJ
Iridaceae
Crocus hermoneus Ky.ex Maw	Hermon Crocus	بلبوس، زعفران فلسطيني	G	Z	M	A	MED, TZ			VR			VR			CR	Ö		EPIJS
Crocus hyemalis Boiss. & Bl.	White Crocus	بزيزة، شحيم، تويس، زعفران	G	Z	M	A	MED		VR	C		VR	C		BERC-BX-C0303, BERC-ST-C192		Ö	Ö	EPIJS
Crocus pallasii Goldb.		حريف، شحوم	G	Z	M-IT	F	MED			VR									EPIJS
Gladiolus atroviolaceus Boiss.	Aleppo Gladiolus	نسيلة، سيف الغراب الجبلي، جلاديولاس	G	Z	IT	A	TZ		R	C		R	VR	VR
Gladiolus italicus Mill.[Gladiolus segetum Ker Gawl.]	Common Gladiolus	سيف القمح، سيف الغراب الإيطالي	G	Z	M-IT	A	MED, TZ			C	VR	R	C	R	BERC-BX-C0554, BERC-ST-C193
Iris albicans Lange	santa-Maria		G	Z	M	E	MED, TZ					VR
Iris atrofusca Baker	Dark-Brown Iris	كحيلة الكلب، سوسن جلعاد، سوسن أسود	G	Z	IT	A	TZ, D			VR				R		EN			EPIJS
Iris atropurpurea Baker	Dark-Purple Iris	كحيلة الكلب، سوسن ام قيس	G	Z	M	D	MED					R							EPI
Iris bismarckiana Damman & Sprenger	Nazareth Iris	السوسن، عرق الطيب	G	Z	M	A	TZ						VR						EPIJS
Iris germanica L. [Iris mesopotamica Dykes]	Mesoptamian Iris	سوسن ألماني، سوسن بري، عيصلان	G	Z	M	A	MED, TZ						VR		BERC-ST-C194
Iris grant-duffii Baker	Grant-Duff's Iris	السوسن، عرق الطيب	G	Z	M	C	MED						VR
Iris haynei Baker	Gilboa iris, Haynes' Iris	سوسن فقوعة	G	Z	M	A	TZ						C			EN			EPIJS
Iris lortetii var. samariae (Dinsm.) Feinbrun	Nablus iris	سوسن نابلس، السوسن الأبيض	G	Z	M	A	TZ						VR			CR			EP
Iris palaestina (Bak.) Boiss.		سوسن فلسطيني	G	Z	M	A	MED, TZ			C		C	VR	C	BERC-BX-C0385				EPIJS
Iris vartanii Foster	Vartan's Iris	سوسن بنفسجي، سوسن السلط	G	Z	M	A	MED, TZ			R			VR		BERC-BX-C0418	EN			EPIJ
Moraea sisyrinchium (L.) Ker Gawl. [Gynandriris sisyrinchium (L.) Parl.]	Barbary nut		G	Z	M-IT	A, B, G	MED, TZ, D	R	C	VC	C	C	C	C
Romulea bulbocodium (L.) Sebast. & Mauri	Crocus-Leaved Romulea	حرسنة	G	Z	M	A, C	MED			VR		VR
Romulea columnae Sebastiani & Mauri	Columna Romulea	حرسنة عمودية	G	Z	M	A	MED			VR			VR			VU
Ixioliriaceae
Ixiolirion tataricum (Pall.) Schult. & Schult.f.	Blue Desert Liliy	زعيتمان ازرق، عنصلان، خزامى الجبل	G	Z	IT	A, N, G	MED, , TZ, D			C					BERC-BX-C0514
Juncaceae
Juncus acutus L.	sharp rush	اسل، سمر شائك، سمار	H	W	M-IT	C	MED, TZ				VR	R	VR
Juncus articulates L.	Jointed Rush	سمر مفصلي	H	W	ES-M-IT	C	MED					VR
Juncus bufonius L.	Toad Rush	شَعر القرد	A	W	ES-M-IT	C	MED, TZ, D		VR	R		R	VR
Juncus fontanesii J.Gay ex Laharpe		سمر دفينين	H	W	M-IT	C	MED			R	VR	VR	VR		BERC-BX-C0369, BERC-ST-C195
Juncus maritimus Lam.	Sea Rush	سمر بحري	H	W	M-ES	J	MED					VR
Juncus rigidus Desf.[Juncus arabicus (Asch. & Buchenau) Adamson]	Arabian rush		H	W	IT-SA	C, J	D	C	R		C			R
Juncus subulatus Forssk.	subulate rush, Many-Flowered Rush	حلين	H	W	M	C	MED					VR	VR
Liliaceae
Fritillaria persica L.	Persian Fritillary	قدح لبنان، برجيمة الحمام	G	Z	M-IT	A, G	MED, TZ			R			VR		BERC-BX-C0360, BERC-ST-C236
Gagea chlorantha (Bieb.) Schult. fil.	Gagea, Damascus Gagea	زعيتمان، بطيط دمشق	G	Z	IT	A, B, G	MED, TZ, D		C	C	VR	VR	R	C	BERC-BX-C0359		Ö	Ö
Gagea commutata K.Koch		زعيتمان، ازعيتمان أصفر، بطيط الحجل	G	Z	IT	A	MED, TZ		VR	C		VR	VR		BERC-BX-C0410, BERC-ST-C237
Gagea dayana Chodat & Beauverd			G	Z	M-IT	D	MED, D					VR	VR
Gagea fibrosa (Desf.) Schult. & Schult.f.		بطيط الحجل الليفي	G	Z	M	B, G	TZ, D		C	VR	R		VR	VR
Gagea reticulata (Pall.) Schult. & Schult.f.	Reticulate Gagea	شَحُّوم، زعيتمان، بطيط الحجل	G	Z	IT	B, G	D	VR	C	C	VR	VR		VR
Gagea villosa (M.Bieb.) Sweet	Hairy Star of Bethlemen	بطيط الحجل الزغبي	G	Z	M-ES	A	MED			VR			VR			EN
Leopoldia comosa (L.) Parl.	Purple Grape Hyancinth	حلحل متوج، بلبوس شعري، بصيل أزرق شائع	G	Z	M-IT	A	MED, TZ			R		C	R		BERC-BX-C0487
Leopoldia longipes (Boiss.) Losnik.	Long-Stalked Leopolida	بصيل ازرق طويل	G	Z	IT-SA	G	D		VR			VR			BERC-BX-C0534
Tulipa agenensis DC.[Tulipa sharonensis Dinsm.]	Sun's-Eye Tulip	قرن الغزال الجبلي، تيوليب عين الشمس، زنبق، قرن الغزال	G	Z	M	A, F	MED, TZ, D		C	R	VR	VR	VC	C	BERC-BX-C0490, BERC-BX-C0431, BERC-ST-C242
Tulipa systola Stapf			G	Z	IT	G	TZ, D			VR			VR	VR					EPIJS
Orchidaceae
Anacamptis collina (Banks & Sol. ex Russell) [Orchis collina Banks &Sol. ex Russell]		الاوركيد مروحي الشفة	G	Z	M	A	MED, TZ					R	C	VR	BERC-BX-C0448
Anacamptis laxiflora (Lam.) R.M.Bateman, Pridgeon & M.W.Chase[Orchis dinsmorei (Schltr.) H.Baumann & Dafni]			G	Z	M-IT	C	MED					VR	VR
Anacamptis papilionacea (L.) R.M.Bateman, Pridgeon & M.W.Chase [Orchis caspia Trautv.]	Pink Butterfly Orchid		G	Z	M	A	MED			C		R	C		BERC-BX-C0422, BERC-ST-C267
Anacamptis pyramidalis (L.) L.C.M. Richard	Pyramidal Orchid	سحلب هرمي	G	Z	M	A	MED			C			R		BERC-BX-C0483, BERC-ST-C266
Anacamptis sancta (L.) R.M.Bateman, Pridgeon & M.W.Chase [Orchis sancta L.]	Palestine Orchid	الاوركيد المقدس	G	Z	M	A	MED			VR		R	R
Cephalanthera longifolia (L.) Fritsch	Long-Leaved Helleborine	أوركيد أوراق الصيف	G	Z	ES-M-IT	F	MED			VR			VR
Epipactis veratrifolia Boiss. & Hohen.	Scarce Marsh Helleborine	أوردكيد السبخات النادر	G	Z	M-IT	C	MED, D	R	VR							EN
Limodorum abortivum (L.) Sw.	Violet limodre	أوركيد بنفسجي	G	Z	M	F	MED			R			VR
Neotinea maculata (Desf.) Stearn	Dense-Spiked Orchid	اوركيد متراس السبل	G	Z	M	A	MED			VR			VR	VR
Neotinea tridentata (Scop.) R.M.Bateman, Pridgeon & M.W.Chase )[Orchis tridentata Scop.]	Tooth Orchid	سحلب مسنن	G	Z	M	A	MED			C			R		BERC-BX-C0481
Ophrys apifera Huds.	Bee Orchid	حاجبية	G	Z	M-ES	A	MED			VR			VR
Ophrys fuciflora subsp. bornmuelleri (M.Schulze) B.Willing & E.Willing [Ophrys bornmuelleri M.Schulze]		نحلة القطيفة	G	Z	M	A	MED			R			R		BERC-BX-C0489, BERC-BX-C0539
Ophrys fusca subsp. iricolor (Desf.) K.Richt. [Ophrys iricolor Desf.]	Iris Coloured Bee Orchid	اوركيد النحلة القاتمة، نحلة متقزحة	G	Z	M	A	MED			C			VR
Ophrys heterochila (Renz & Taubenheim) P. Delforge )[Ophrys holosericea (Burm.f.) Greuter]	Drone Bee-Orchid		G	Z	M	A	MED			C
Ophrys lutea Cav.	Yellow Bee Orchid	نحلة صفراء	G	Z	M	A	MED			C			R		BERC-BX-C0432
Ophrys omegaifera subsp. fleischmannii (Hayek) Del Prete [Ophrys fleischmannii Hayek ]			G	Z	M	A	MED			C		VR	VR
Ophrys sphegodes subsp. mammosa (Desf.) Soó ex E.Nelson [Ophrys sintenisii Flisch & Bornm.]		نحلة جميلة، سحلب صغير	G	Z	M-IT	A	MED, TZ			C		VR	VR		BERC-BX-C0492
Ophrys umbilicata Desf. [Ophrys dinsmorei Schlechter]	Carmel Bee-Orchid	اوركيد الكرمل	G	Z	M-IT	A	MED, TZ			C		R	R	VR
Ophrys umbilicata subsp. flavomarginata (Renz) Faurh. [Ophrys flavomarginata (Renz) H.Baumann & Künkele]		اوركيد الكرمل	G	Z	M	F	MED					VR
Ophrys sphegodes Mill.[Ophrys transhyrcana Czernjak.]		اوركيد العنكبوت المبكر	G	Z	M-IT	A	MED			C		VR	VR		BERC-BX-C0570
Orchis anatolica Boiss.	Anatolian Orchid	اوركيد الاناضول، سحلب اناضولي، سحلب مرقط	G	Z	M	A, F	MED			C		VR	R		BERC-BX-C0480
Orchis galilaea (Bornm. & M.Schulze) Schlechter	Bug Orchid, Galilee Orchid	اوركيد الجليل	G	Z	M	A	MED			C			R		BERC-BX-C0484
Orchis punctulata Stev. ex Lindl.	Punctate Orchid	اوركيد المنقط	G	Z	M-IT	A	MED			R			R			EN
Serapias orientalis subsp. levantina (H.Baumann & Künkele) Kreutz [Serapias levantina H.Baumann & Künkele]			G	Z	M	A	MED			R		VR	R
Poaceae
Aegilops bicornis (Forssk.) Jaub. & Spach	Goat- Hardgrass sp.	أبو شارِبْ	A	W	SA	D, B	TZ, D					R
Aegilops geniculata Roth	Ovate Goatgrass	شعر ابليس	A	W	M	A	MED, TZ, D		VR	C	VR	R	C	R
Aegilops kotschyi Boiss.	Desert Goatgrass	جاوي	A	W	IT-SA	B, G	D	R	C	R	R	VR						Ö
Aegilops longissima Schweinf. & Muschl.	Slender Goatgrass	داوسر طويل	A	W	M	D	MED, TZ			R		C	VR
Aegilops lorentii Hochst. [ Aegilops biuncialis Vis.]			A	W	M	A	MED, TZ			R		VR	VR
Aegilops peregrina (Hack.) Maire & Weiller		داوسر رحال	A	W	M	A	MED, TZ		C	VC	C	VC	C	VC	BERC-BX-C0281
Aegilops searsii Feldman & Kislev	Sear's Goatgrass	داوسر سيريسي	A	W	IT	A	TZ			R		VR	VR	C
Aegilops sharonensis Eig	Sharon Goatgrass		A	W	M	D	MED				VR	R	VR						EPIS
Aegilops speltoides Tausch	Truncate Goatgrass		A	W	M	A	MED					R	VR
Aegilops triuncialis L.	Barb Goatgrass	أبو شارِبْ	A	W	M-IT	A	TZ			VR			VR
Aeluropus lagopoides (L.) Thwaites		عِكْرِش	H	W	IT-M-SA	J	TZ, D	R			VR	VR				EN
Aeluropus littoralis (Gouan) Parl.	Coast Aeluropus	شِرّيبْ، نجيل بري	H	W	M-IT	J	MED, D	C	VR		C	VR				EN
Aira elegantissima Schur	Elegant hairgrass, Hair Grass		A	W	M-IT	A	MED					VR	VR
Alopecurus arundinaceus Poir.			H	W	ES-M-IT	C	MED					VR	VR	R		CR
Alopecurus myosuroides Huds.	Black grass;mousetail; slender foxtail, Mouse Foxtail	ثعلبية	A	W	ES-M-IT	C	MED			VR	VR	R	R
Alopecurus utriculatus Sol.	Vernal foxtail grass, Bladder Foxtail	ذيل الثعلب، ذيل الفار	A	W	M	A	MED, TZ		VR	R	VR	R	R	VR	BERC-BX-C0413, BERC-ST-C166
Ammochloa palaestina Boiss.		عريفِيجان	A	W	M-IT-SA	D	TZ, D			VR		R
Ammophila arenaria (L.) Link	Marram Grass		C, G	W	M	D	MED, TZ					R	VR
Andropogon distachyos L.	Two-spiked Beardgrass	سنام بري	H	W	PT	A	MED		VR	VC		R	VC		BERC-ST-C167
Anthephora laevis Stapf & C.E. Hubb			H	W	SUD	B	D	VR	VR							VU
Aristida adscensionis L.	Six-Weeks Tripleawn	ضرير	H, A	W	M-IT-SA	B, H, G	D	C	C	R	VC	C	R	C
Aristida sieberiana Trin.	Elongate Tripleawn		H	W	SUD	D	MED					R	VR						EPI
Arrhenatherum palaestinum Boiss.	Palestine false-oat, False Oat	شوفان كاذب	G	W	M	A	MED, TZ		VR	C			C	R
Arundo donax L.	Giant Reed	بوص فارسي، قصيب، قصب عمودي	G, PhS	W	M-IT	C	MED, TZ, D	R	VR	R	C	C	C	VR	BERC-BX-C0249			Ö
Arundo plinii Turra [Arundo pliniana Turra, Arundo micrantha Lam.]			G, PhS	W	M	C	MED		VR			C	R		BERC-ST-C168
Avena barbata Pott ex Link[Avena wiestii Steud.]	Wild oat sp., Slender Oat	بَهْمة، شوفان بري	A	W	M	A	MED, TZ		R	VC	R	VC	C	R
Avena clauda Durieu	Wild oat sp.		A	W	M-IT	D	MED, TZ			VR				VR		EN
Avena eriantha Durieu	Wild oat sp.	خافور صوفي	A	W	M-IT	A	MED			VR
Avena fatua L.	Wild oat sp., Spring Wild Oat	زُمِّير، خافور	A	W	M-IT	E	MED				VR
Avena longiglumis DurIeu	Wild oat sp.		A	W	M-SA	D	MED, TZ			VR		VR
Avena sterilis L.	Wild oat	كافور، سنيسله، شوفان بري	A	W	M-IT	A	MED, TZ, D	C	C	VC	VC	VC	VC	VC	BERC-BX-C0057, BERC-ST-C169
Boissiera squarrosa (Sol.) Nevski		بوسييرة عرفية	A	W	IT	G	D		C	VR
Brachiaria eruciformis (Sm.) Griseb.	Single Grass		A	W	M-IT-T	C	MED						VR			EN
Brachiaria mutica (Forssk.) Stapf [Urochloa mutica (Forssk.) Nguyen]	Para Grass	زريقة جرداء	G, H	W	T	C	MED, TZ				C	VR
Brachypodium distachyon (L.) P.Beauv. [Brachypodium distachyon (L.) Beauvois var. hispidum Pamp.]	Purple False-Brome	دنْبَان	A	W	M-IT	A, B, G	MED, TZ, D	VC	C	VC	VC	VC	C	VC
Brachypodium sylvaticum (Huds.) P.Beauv.	Wood False-Brome		H	W	ES-M-IT	F	MED			VR		VR
Briza maxima L.	Great quaking-grass, Large Quaking Grass	كوفة الشيخ, قصفة	A	W	M	A	MED, TZ			C		C	C	C	BERC-BX-C0102, BERC-ST-C171
Briza minor L.	Lesser quaking-grass, Small Quaking Grass	قصفة صغيرة	A	W	ES-M-IT	C	MED					R	VR
Bromus alopecuros Poir.	Foxtail Brome	ثرغول ذيل الثعلب	A	W	M	A	MED, TZ	VR		C	R	C	C	C
Bromus brachystachys Hornung [Bromus tigridis Boiss. & Noë]			A	W	M-SUD-IT	A, G	MED, TZ	R		VR	C	R	VR
Bromus chrysopogon Viv.			A	W	M-IT	E	MED, TZ			VR	VR	VR
Bromus danthoniae Trin.	Multi-Awned Brome	أبو كنيتلة	A	W	IT	G	MED TZ, D			VR
Bromus diandrus Roth	Brome grass sp., Great Brome		A	W	M	A	MED			R		R	VR
Bromus fasciculatus C.Presl	Fascicled Brome	ثرغول حزمي	A	W	M	A, B, G	MED, TZ, D	C	VC	VC	VC	C	C	VC
Bromus japonicus Thunb.	Japanese Chess	ثرغول ياباني	A	W	ES-M-IT	A	MED, TZ			C	C	C	R
Bromus lanceolatus Roth	Lanceolate Brome	ثرغول سنساني	A	W	M-IT	A	MED, TZ, D	VR	C	VC	C	C	C	VC
Bromus madritensis L.[Bromus madretensis L. subsp. Madretensis]	Madrid Brome	سَبَل أبو الحصِين	A	W	M-IT	A	MED, TZ	VR	VR	C	C	C	C	VR	BERC-ST-C172
Bromus pseudobrachystachys H.Scholz			A	W	M-IT	C	MED. TZ	VR		VR	R	R	R
Bromus rigidus Roth			A	W	M	A	MED, TZ					C
Bromus rubens L.	Red Brome	ذيل الثعلب	A	W	M-IT-SA	A	MED, TZ, D		R	R	VR	R	VR	R
Bromus scoparius L.	Twiggy brome, Brown Brome	شعرة الحمير	A	W	M-IT	A	MED, TZ, D	C	C	VC	VC	VC	C	C
Bromus sterilis L.	Barren Brome	ثرغول (عقيم)	A	W	M-IT	A	MED			VR	C	C	VR
Bromus syriacus Boiss. & Blanche	Syrian Brome	ثرغول سوري	H	W	M	F	MED			R			R						EPIJS
Bromus tectorum L.	Wall Brome Grass	دنقة، زْرِيعَة، شويعرة	A	W	M-IT-SA	A	MED, TZ, D		C	VC	R	C	R	C
Catabrosa aquatic (L.) P.Beauv.	Water Whorl-Grass	كاتابروز الماء	H	W	ES-M-IT	C	MED					VR				CR
Catapodium rigidum (L.) C. E. Hubbard	Hard Meadow Grass	عشب منتشر	A	W	M	A	MED, TZ, D	VR	C	VC	VR	C	C	C	BERC-ST-C173
Cenchrus ciliaris L. [Pennisetum ciliare (L.) Link]		ثبات	C, G, H	W	SA	H	MED, TZ, D	C	C		C	R		C
Centropodia forskalii (Vahl) Cope	Sword-leaved helleborine	قَصْباء	C, H	W	IT-SA	D	MED, D					C
Chloris gayana Kunth	Rhodes Grass	دخون	C, G, H	W	A	E, I	MED, TZ	VR				C	R
Chloris virgata Sw.	Sweet Hay Grass	خزمزم	A	W	T	I	MED, TZ, D	VR		R		R
Cornucopiae alopecuroides L.			A	W	M	C	MED					VR	VR
Cornucopiae cucullatum L.	Horn of Plenty Grass		A	W	M	C	MED			VR		VR
Crithopsis delileana (Schult.) Roshev.	False Barley	شوفان شائع	A	Z	M-IT	A, B, G	MED, TZ, D	R	VC	VC	C	VR	R	VC
Crypsis aculeata (L.) Aiton	Flat-Topped Grass		A	W	ES-M-IT	C	MED			VR
Crypsis acuminata Trin.		بقق طويل	A	W	M-IT	C	MED						VR
Crypsis alopecuroides (Piller & Mitterp.) Schrad.		بقق رفيع	A	W	ES-M-IT	C	MED			VR
Crypsis factorovskyi Eig		بقق عريض	A	W	M	C	MED. TZ			VR		R	VR
Crypsis minuartioides (Bornm.) Mez			A	W	M	C	MED					VR	VR						EPI
Crypsis schoenoides Hochst. ex Steud.		بقق رفيع	A	W	ES-M-IT	C	MED	R		R		C	VR
Cutandia dichotoma (Forssk.) Trab.		خافور ثنائي الأوراق	A	W	IT-SA	D	D					VR
Cutandia maritime (L.) Banth.			A	W	M	M	MED					R				CR
Cutandia memphitica (Spreng.) Benth.	Memphis Grass	خافور، ثيل	A	W	IT-SA	D	MED, TZ, D		VR			C	VR	VR
Cynodon dactylon (L.) Pers.	Bermuda Grass	نِجيل (نَجِيل) بلدي، ثيل	C, G	W	PT	A, B, G	MED, TZ, D	C	C	VC	VC	VC	C	C	BERC-BX-C0221, BERC-ST-C174			Ö
Cynosurus coloratus Lehm. ex Steud. [Cynosurus callitrichus Barb.-Boiss. & Barbey]		ذيل الكلب	A	W	M	A	MED, TZ		R	C		VR	R
Cynosurus echinatus L.	Rough Dog's Tail	ذيل الكلب الشائك	A	W	M-IT	A	MED, TZ		VR	C		VR	R		BERC-ST-C175
Cynosurus elegans Desf.[Cynosurus effusus Link]	Splendid Dog's Tail	ذيل الكلب الحرشي	A	W	M-IT	A	MED			R
Dactylis glomerata L.	Rough Cock's Foot	صبوره الحبل، اصبعيه	H	W	ES-M-IT	A	MED, TZ	VR	C	VC		C	C	R	BERC-BX-C0470
Dactyloctenium aegyptium (L.) Willd.	Egyption Finger-Grass	رجل الحرباية، نَعيم الصَّليب	A	W	T	I	MED, TZ, D	C				C	VR
Desmazeria philistaea (Boiss.) H.Scholz[Cutandia philistaea (Boiss.) Jackson]			A	W	M	D	MED. TZ					C	VR
Desmostachya bipinnata (L.) Stapf	Haifa Grass	حلفا	H	W	SUD	D	MED, D				C	C	VR
Dichanthium annulatum (Forssk.) Stapf	Diaz Blue Grass	حِميرة، أبو قصيبة، زمزم	H	W	T	E, B	MED, TZ, D	C	VR		C	R	VR	VR
Dichanthium foveolatum (Delile) Roberty			H	W	SA - SUD	H, B	D				VR
Digitaria sanguinalis (L.) Scop.	Hairy Finger-Grass	دَفيرة، رزين مدمى	A	W	PT	I	MED, TZ, D	C	VR	C		C	R	VR	BERC-ST-C176
Dinebra retroflexa (Vahl) Panz.		نِجيل النمر	A	W	T	E	MED					R	VR
Echinaria capitata (L.) Desf.	Prickley Grass	قنفذية رأسية	A	W	M	A	MED, TZ		VR	C		VR	R	R
Echinochloa colonum (L.) Link	Com panicgrass	أبو ركبة، دخين، دنان	A	W	T	I	MED. TZ. D	C	VR	C	R	C	C	C	BERC-ST-C177
Echinochloa crusgalli (L.) P.Beauv.	Cockspur Panic Grass	دِنيبه، دحيرجة	A	W	M-IT	E, I	MED, TZ			R		C	C
Elymus elongatus (Host) Runemark [Elytrigia elongata (Host) Nevski ]		نجم السنجات	H	W	M-ES	C	MED, D				VR	VR	VR			CR
Elymus farctus (Viv.) Runemark ex Melderis [Elytrigia juncea (L.) Nevski]	Rushy Sea Couch-Grass		H	W	M	M	MED					R
Enneapogon desvauxii P.Beauv.		أنانبوغن فارسي	H	W	IT-SA	D	D	VR								CR
Enneapogon persicus Boiss.		أنانبوغن صغير	H	W	IT-SUD	H	D	C
Eragrostis barrelieri Daveau	Mediterranean Love Grass	عنزع شائع	A	W	M-SA	I	MED, D	R				R
Eragrostis cilianensis (All.) Janch.		الحلفا الحولية	A	W	PT	I	MED, TZ	VR		VR		R	VR
Eragrostis japonica (Thunb.) Trin.			A	W	T	I	MED					VR
Eragrostis minor Host	Spreading Love Grass	عنزع صغير	A	W	ES-M-IT	I	MED, TZ, D	VR				VR
Eragrostis pilosa (L.) P.Beauv.	Hairy Love Grass	عنزع وبر	A	W	PT	I	MED, TZ, D		R	VR		C
Festuca arundinacea Schreb. [Schedonorus arundinaceus (Schreb.) Dumort.]	Tall Fescue	قش قصبي	H	W	ES-M-IT	C	MED			VR
Gastridium ventricosum (Gouan) Schinz & Thell.[Gastridium scabrum C. Presl]	Nit Grass	سبيلة بطنة	A	W	M	A	MED, TZ			R		VR		VR
Gaudinia fragilis (L.) P.Beauv.	French Oat		A	Z	M	A	MED					VR	R
Hainardia cylindrica (Willd.) Greuter [Monerma cylindrica (Willd.) Coss. & Durieu]	Jointed Goat-Grass		A	W	M	C	MED			VR		R	VR
Hemarthria altissima (Poir.) Stapf & C.E.Hubb.	Lompo Grass		H	W	T	C	MED					VR	VR
Holcus annuus Salzm. ex C.A.Mey.	Velvet Grass		A	W	M	D	MED					VR	VR
Hordeum bulbosum L.	Barley sp., Bulbous Barley	سبيلة، شعير بري، قرام	H	W	M-IT	A	MED, TZ		R	VC	VR	C	VC	C	BERC-ST-C179
Hordeum marinum Huds.	Barley sp., Sea Barley	زَرِّيع	A	W	M-IT	C	MED, TZ			R		R	VR
Hordeum marinum subsp. gussoneanum (Parl.) Thell.[Hordeum geniculatum All.]	Barley sp.	شعيرة	A	W	M-IT	J	MED, TZ			VR		VR	VR
Hordeum murinum subsp. glaucum (Steud.) Tzvelev [Hordeum glaucum Stendel]	Barley sp.	شعير الذيب، شعير بري	A	W	M-IT	A, K, K	MED, TZ, D	C	C	VC	VC	C	C	C	BERC-ST-C180
Hordeum spontaneum C. Koch	Barley sp., Wild Barley	شعير بري	A	W	M-IT	A	MED, TZ, D	C	C	VC	VC	C	VC	VC
Hyparrhenia hirta (L.) Stapf.	Hairy Beard-Grass	صخبر، سنام	C, G, H	W	M-IT-SA	A, H	MED, TZ, D	C	VC	VC	VC	VC	VC	VC	BERC-ST-C181
Imperata cylindrica (L.) Raeusch.	Cogon Grass	حَلْفا (حَلْفَة)	H	W	M-IT-SA	C	MED, TZ, D	C		VR		C	R	VR
Lagurus ovatus L.	Hare's Tail	ذيل الأرنب	A	W	M	A	MED			R		C	VR		BERC-ST-C182
Lamarckia aurea (L.) Moench	Golden Dog's Tail	مشعرية، سنام	A	W	M-IT	A, B, G	MED, TZ, D	C	C	R		R	C		BERC-BX-C0427, BERC-ST-C183
Leptochloa fusca (L.) Kunth		أبو الركبة	H	W	T	E	MED, TZ	R			VR	R	VR
Loliolum subulatum (Banks & Sol.) Eig		زروان زرواني	A	W	IT	G	TZ, D		C	R	C			C
Lolium multiflorum Lam.		صَامّة	A	W	M	D	MED					R
Lolium perenne L.	Perennial Rye-Grass	زوان معمر،جازون، حشيشة الفرس، صامة	H	W	ES-M-IT	A	MED			C			VR		BERC-ST-C184
Lolium persicum Boiss. & Hohen			A	W	IT	C	MED						VR
Lolium rigidum Gaudin[Lolium subulatum Vis.]	Rigid Rye-Grass	زُوَان، زوان قاسي	A	W	M-IT	A, B, G	MED, D	R	C	VC	VC	VC	C	VC	BERC-ST-C185
Lolium temulentum L.	Bearded Darnel, Darnel, Bearded Rye-Grass	زوان، زوان مسكر، دنقة، دوسر، رْوْيطَة، حشيشة الفرس، شيلم	A	W	ES-M-IT	I	MED, TZ		VR	C	R	R	C					Ö
Melica minuta L.	Small Melick Grass		H	W	M	F	MED			VR			VR
Melica persica Kunth[Melica inaequiglumis Boiss.]			H	W	M-IT	H	MED, D			R			VR
Milium pedicellare (Bornm.) Roshev. ex Melderis	Vernal Millet Grass	طهف رجلي	A	W	M	A	MED			VR
Panicum maximum Jacq.	Guinea Grass		C, H	W	T	I	MED		VR			C	VR
Panicum miliaceum L.	Broomcorn Millet		A	W	ES-M-IT	I	MED			VR		VR
Panicum repens L.	Creeping Millet	زُمَّار، دخن زاحف	C, H	W	T	C	MED, TZ				VR	R	VR
Panicum turgidum Forssk.	Millet sp., Turgid Millet	ثُمام	C, H	W	SA - SUD	D	TZ, D	C	VR			C
Parapholis incurva (L.) C.E.Hubb.	Curved Sea Hard-Grass	عويْجَة	A	W	M-IT	C	MED, TZ			C	C	C	C	R
Paspalidium geminatum (Forssk.) Stapf	Millet Grass	أبو بيض، نِسيلة	H	W	T	C	MED					VR	VR
Pennisetum divisum (Forssk. ex J.F.Gmel.) Henrard		سنام طويل،ثَيموم، سنام طبريا، حمراء	C, G, H	W	SA	D	D	R				VR			BERC-BX-C0071
Pennisetum orientale Rich.	Oriental Cenchrus		C, G, H	W	SUD-AFR	H	D	C	C	VR	VC	R	C	C
Phalaris aquatica L.[Phalaris tuberosa L.]			H	W	M	A	MED, TZ		VR	C		R	C	R
Phalaris brachystachys Link		شعر الفار، حشيشة كناري، قصير السنبلة	A	W	M	A	MED, TZ	VR	VR	C	R	C	C	C	BERC-ST-C186
Phalaris canariensis L.	Common Canary Grass	شعر الفار الكناري	A	W	M	A	MED							VR
Phalaris minor Retz.	Reed grass	شَعير الفار	A	W	M-IT	B, G	MED, TZ, D	C	C	C	VC	R	VR	R
Phalaris paradoxa L.	Bristle-Spiked Canary Grass	شعر الفار الغريب، فَنْبُوع، حشيشة كناري	A	W	M-IT	A	MED, TZ	R		C	C	C	C	C	BERC-ST-C187
Phleum exaratum Griseb.			A	W	SA-IT	D	MED					R
Phleum subulatum (Savi) Asch. & Graebn.	Slender Timothy	عصوية مخرزية	A	W	M	A	MED, TZ		VR	R		C	R	VR
Phragmites australis (Cav.) Trin. ex Steud.[Phragmites frutescens H.Scholz]	Reed sp., Common Reed	قصيب، قصبه	G, H	W	PT	J	MED, TZ, D	VC	C	R	VC	C	C	C
Piptatherum blancheanum Desv. ex Boiss.		سنام مكانس	H	W	M	A	MED		VR	C		VR	C	R
Piptatherum holciforme (M.Bieb.) Roem. & Schult.	Large-Flowered Millet Grass	سنام	H	W	M-IT	A	MED, TZ			C		VR	C
Piptatherum miliaceum (L.) Coss.[Piptatherum thomasii (Duby) Kunth ]	Many-Flowered Millet Grass	سنام مكانس، مكنسة بري	C, G, H	W	M-IT	A	MED, TZ, D	C	C	VC	R	C	VC	R	BERC-ST-C188			Ö
Poa annua L.	Meadowgras sp., Annual Meadow Grass		A	W	ES-M-IT	A	MED		VR	VR		R
Poa bulbosa L [Poa eigii Feinbrun]	Eig's meadowgrass, Bulbous Meadow Grass	عشبة الكلاء، قباع، بصيلي	H	W	IT	A	MED, TZ	VR	C	R			VR	R
Poa infirma Kunth	Meadowgras sp.	زِوان	A	W	M	A	MED, TZ, D		VR	C	VR	R	R
Poa sinaica Steud.	Meadowgras sp., Sinai Meadow Grass		H	W	IT	B, G	D			VR
Poa trivialis L.	Meadowgras sp., Rough Meadow Grass	طيف مبذول	H	W	ES	C	MED, TZ					VR	R
Polygonum argyrocoleum Steud. ex Kunze			A	Z	IT	E	MED, TZ	VR	VR	R	C	R	VR	VR
Polygonum bellardii All.[Polygonum patulum M.Bieb.]	Bellard's Knotweed	مقصوص الجارية	A	Z	M-IT	I	MED, TZ, D	R		VR		VR		VR
Polygonum palaestinum Zohary			H	Z	M-SA	D	MED, TZ, D					C	VR						EPIJ
Polypogon maritimus Willd.	Maritime Beardgrass	سفوية بحرية، ذيل القط	A	W	M-IT	C	MED					R	VR
Polypogon monspeliensis (L.) Desf.	Annul Beardgrass	ذيل القط، شعر الفار، ذيل الثعلب، ذيل الفار، ذيل السبع	A	W	M-IT-SA	C	MED, TZ, D	C	C	R	R	C	C	VR
Polypogon viridis (Gouan) Breistr.	Waterbent	دِيل الفار	H	W	M-IT	C	MED, TZ, D		C	C	VR	C	R	R	BERC-ST-C189
Psilurus incurvus (Gouan) Schinz & Thell.	Whip Grass	عشب سوطي	A	W	M-IT	A	MED, TZ, D		R	C	VR	C	C	C
Rostraria cristata (L.) Tzvelev	Crested Hair-Grass		A	W	M-IT	A	MED, TZ, D		VR	R	VR	C	R	VR
Rostraria festucoides (Link) Romero Zarco[Trisetaria michelii (Savi) Parl.]			A	W	M	D	MED					VR
Rostraria obtusiflora (Boiss.) Holub			A	W	M-IT	A	MED			VR		R	VR
Rostraria pumila (Desf.) Tzvelev		سَجِيل	A	W	IT-SA	B, G	D	VR
Rostraria smyrnacea (Trin.) H. Scholz			A	W	M-IT	A	D, MED, TZ,	C	VC	VC	C	VC	C	VC	BERC-BX-C0081
Saccharum ravennae (L.)L.	Italian Sugar Cane	قصيب	H	W	M-IT	C	MED, TZ, D	R				VR	VR				Ö
Saccharum spontaneum L.	Egyptian Sugar Cane	قصيب	G, PhS	W	M-IT-SA	D	MED, D					C	VR
Schismus arabicus Nees	Arabian Schismus	أم روس، بهمة عربية	A	W	IT-SA	B, G	MED, TZ, D	VC	VC	C	VC	C		C
Schismus barbatus (L.) Thell.	Bearded-Leaved Schismus	خافُور، أبو حربية، زريع، نعيمه	A	W	IT-SA	B, G	MED, D	VR				R
Sclerochloa dura (L.) P.Beauv.	Rigid Dog's-Tail		A	W	M-IT	A	MED			R			VR
Secale cereale L.		حويذان كرت	A	W	ES-M-IT	E	MED			VR		VR	VR
Setaria pumila (Poir.) Roem. & Schult.[Setaria glauca (L.) P.Beauv.]			A	W	PT	I	MED			VR		VR
Setaria viridis (L.) P.Beauv.	Green Bristle Grass	دِيل الفار، حسب أخضر	A	W	ES-M-IT	I	MED, D			VR		VR	VR
Sorghum halepense (L.) pers.	Johnson Grass	قصاب حلبي، حشيشة جونسون، قصيب	C, G	W	T	E, I	MED, TZ, D	VR	VR	VR	C	C	C		BERC-BX-C0217
Sphenopus divaricatus (Gouan) Rchb.		نْعِيمَة	A	W	M-IT-SA	B, J	MED, TZ, D					VR
Sporobolus indicus (L.) R.Br.	Pricklegrass		H	W	T	E	MED			R		VR	R
Stipa arabica Trin. & Rupr.[Stipa barbata auct. non Desf.]	Twisted awn(or Cape) Feathergrass		H	W	IT	H	TZ, D			C			C
Stipa bromoides (L.) Dörfl.	Sharp-Awned Feather-Grass	رتا ثرغولية	H	W	M	A	MED	VC	VC	VC	VC	C	C	VC
Stipa capensis Thunb.	Mediterranean Needle Grass, Twisted-Awned Spear-Grass	صمعة، رتا، البهمي، سبل	A	W	IT-SA	B, G	MED, TZ, D			VR
Stipa hohenackeriana Trin. & Rupr.			H	W	IT	G	TZ, D		VR	R
Stipa holosericea Trin.			H	W	IT	G	MED, TZ	VR	VC	R		R		VR
Stipa parviflora Desf.		احميري، رتا صغيرة الحجم	H	W	IT	A, H	D			C		R	VR	R
Stipa pellita (Trin. & Rupr.) Tzvelev[Stipa lagascae Roem. & Schult.]			H	W	M-IT	H	MED, TZ, D	VR				R
Stipagrostis ciliata (Desf.) De Winter		خَصاب	H	W	SA	D	D	R
Stipagrostis hirtigluma (Steud. ex Trin. & Rupr.) De Winter		نَصِيّ(نُصِيّ)	A	W	SA - SUD	B	D					C
Stipagrostis lanata (Forssk.) De Winter	Coast Triple-Awned Grass		H	W	SA	D	MED, TZ, D	C	VR
Stipagrostis raddiana (Savi) De Winter			H	W	SA	D	D					R
Stipagrostis scoparia (Trin. & Rupr.) de Winter			C, G	W	SA	D	D			VR		VR
Taeniatherum caput-medusae (L.) Nevski		ابو حربية	A	W	IT	A	MED, TZ, D			VR
Tetrapogon villosus Desf.			H	W	SA - SUD	H	D	C	C	VC	VC	C	VC	VC
Tricholaena teneriffae (L.f.) Link		وسبة	H	W	SA - SUD	B, B	MED, TZ, D			R		R	VR
Trisetaria koelerioides (Bornm. & Hack.) Melderis			A	W	M	D	MED					C		VR					EPIJS
Trisetaria linearis Forssk.		عبدة خيطية	A	W	M-SA	D	MED,TZ	R	C	C	R	R		R
Trisetaria macrochaeta (Boiss.) Maire			A	W	SA	A	D			C		VR	C	C	BERC-BX-C0509
Triticum dicoccoides (Körn. ex Asch. & Graebn.)	Wild Emmer	حنطة نشرية	A	W	M	A	MED, TZ		VR	C		C	C
Urospermum picroides (Buckl.) R.Webster	Prickly Cupped Goat's Beard	سَليس، قديد	A	Z	M-IT	A	MED, TZ, D			VR		R	VR
Ventenata blanchei Boiss.[Pilgerochloa blanchei (Boiss.) Eig ]			A	Z	M	A	MED			R		VR	VR						EPIJS
Vulpia brevis Boiss. & Kotschy	Short Fox Grass		A	W	IT-SA	D	D		R	C	VR	R	VR	C
Vulpia ciliata Dumort.	Ciliate Fescue	أبو ذنيبة مهدبة	A	W	M-IT	A	MED, TZ					R
Vulpia fasciculata (Forssk.) Samp.	Membranous Fox Grass		A	W	M	D	MED			VR		VR
Vulpia muralis (Kunth) Nees	Squirrle-Tail Fescue	أبو ذنيبة الحيطان	A	W	M	A	MED			C		VR	VR	VR
Vulpia myuros (L.) C.C.Gmel.	Maeuseschwanz, Rat's-Tail Fescue	أبو ذنيبة فأرية	A	W	ES-M-IT	A	MED, TZ					VR
Vulpia pectinella (Delile) Boiss. [Ctenopsis pectinella (Delile) De Not.]	Spreading Fox Grass		A	W	SA	D	D		VR	R			VR
Vulpia unilateralis (L.) Stace		أبو ذنيبة أحادية الجانب	A	W	M-IT	G	TZ	C	C	C	C	C	R	C
Potamogetonaceae
Potamogeton nodosus Poir.	Pondweed sp., London Pondweed	ابو زلف	HE	W	ES-M-IT	C	MED					R
Potamogeton perfoliatus L.	Perfoliate Pondweed	عشب البرك (مثقوب الورق)	HE	W	PT	C	MED			VR					BERC-ST-C330
Stuckenia filiformis (Pers.) Börner [Potamogeton filiformis Pers.]	Slender-Leaved Pondweed		HE	W	PT	C	MED			C		VR	C	VR
Zannichellia palustris L.		حامول البحر	HE	H	PT	C	D	R	VR			VR
Ruppiaceae
Ruppia cirrhosa (Petagna) Grande			HE	H	PT	C	MED, D	VR
Ruppia maritima L.		حامول	HE	H	PT	C	MED, D	VR			VR					EN
Smilacaceae
Smilax aspera L.	Rough Bindweed	عليق، مديدة حية	V, PhS	Z	M	F	MED			VR			R		BERC-BX-C0175, BERC-ST-C241
Typhaceae
Sparganium erectum L.	Common Bur-Reed	خبوك	H	W	ES-M-IT	C	MED			R			VR
Typha angustifolia L.	Bulrush sp, Narrow-Leaved Cut-Tail	بُردي، ذيل القط (ذنب القط)	H	W	T-M-ES	C	TZ	R		R	R	C	C	R
Typha domingensis Pers.	Bulrush sp, Narrow-Leaved Reedmace	بُردي، ذيل القط	H	W	M-IT-SA	C	MED, TZ, D					VR	VR
Typha latifolia L.	Bulrush sp, Great Cat's Tail	ذيل القط عريض الورق	H	W	PT	C	MED						R
Xanthorrhoeaceae
Asphodeline brevicaulis (Bertol.) J.Gay ex Baker	Short Yellow Asphodel	بصليان قصير الأوراق	H	Z	M	A	TZ			C			R
Asphodeline lutea (L.) Reichenb	Jacob`S Rod, Yellow Asphodel	عطعاط، أبو صوي	H	Z	M	A, G	MED, D		VR	R		VR	R	VR	BERC-BX-C0371		Ö	Ö
Asphodelus fistulosus L.	Onionweed, Onion-Leaved Asphodel	غيصلان مبروم، بَروَق، شرياش	H	Z	M	A	MED, TZ, D		VR	C		C	VR	VR
Asphodelus ramosus L.[Asphodelus aestivus Brot. , Asphodelus microcarpus Salzm. & Viv]			H	Z	M	A, G	MED, TZ, D		C	VC	VC	C	VC	VC	BERC-ST-C233, BERC-BX-C0210			Ö
Asphodelus tenuifolius Cav.	Narrow-Leaved Asphodel	بروق, برواق	A	Z	SA - SUD	B, G	TZ, D	VC	VC	VR	VC	C	VR	C	BERC-BX-C0556
Asphodelus viscidulus Boiss.	Viscid Asphodel	بَرْوُقْ	G	Z	SA	D	D					VR				EN
Dicots
Acanthaceae
Acanthus syriacus Boiss.	Syrian Bear's Breech	كف الدب, شوك الجمل	H	Z	M	A	MED			C	VR	R	C	R	BERC-BX-C0158
Blepharis attenuata Napper	Blepharis attenuata	شوك الضب الرقيق	C	Z	IT-SA	A, B	TZ, D	C	C	VR	VC		VR	C					EPIJS
Adoxaceae
Sambucus nigra L.	بيلسان أسود، بلسان، خمان	Black-Berried Elder, Common Elder, Black Elder	PhS	Z	ES	E	MED, MED			R					BERC-BX-C0136			Ö
Aizoaceae
Aizoon canariense L.	Purslane;leaved aizoon	جفنة، كشة البلد، حدق، مليح	A	Z	SUD	B	D	C	R
Aizoon hispanicum L.	Spanish aizoon	عَدْأة، يشاند، مليح	A	Z	SA	B, G	TZ, D	C	C		C			R
Mesembryanthemum crystallinum L.	Ice Plant	مصنع الثلج المشترك	A	Z	M-ES	M	MED					R
Mesembryanthemum nodiflorum L.	Egyptian Fig-Marigold	غصول، غاسول، شنين، مليح	A	Z	ES-M-IT	B, G, J	D	VC	C	VR	VC	VR			BERC-BX-C0590
Opophytum forsskalii (Hochst. ex Boiss.) N.E. Br.	Forskal Fig Marigold	سمح	A	Z	SUD	B, B	D	C	VR
Zaleya pentandra (L.) Jeffrey	African purslane	روقمة	H	Z	SUD	I	MED					VR	VR
Amaranthaceae
Achyranthes aspera L.	Prickly Chaff Flower	نعيم	H	W	T	E, I	MED, D				VR	VR
Aerva javanica (Burm.f.) Juss. ex Schult.	Aerva, Desert Cotton	طُرف، يرة، شجرة النعجة، يروق، أراة،غيل	C	W	T	B	D	C
Agathophora alopecuroides (Delile)Fenzl ex Bunge		شعران	C	W	SA	B	D	C	VC		VR			VR	BERC-BX-C0585
Anabasis articulata (Forskal) Moq.	Jointed Anabasis	شعران، شنان	C	W	SA	B, G	D	VC	VC	VR	VC			R
Anabasis oropediorum Maire			C	W	IT	G	D		C					VR
Anabasis setifera Moq.	brisled anabasis, bristled anabasis	حمض, عضو، جالو	C	W	SA	B	D	VC	C						BERC-BX-C0587
Anabasis syriaca Iljin		عُضو، الأشنان السوري، قلوى	C	W	IT	G	D		R
Arthrocnemum macrostachyum (Moric.) K.Koch	large-spiked glasswort	شنان، حطب عراد	C	W	M-SA	C, J	MED, D	VC			C
Atriplex glauca L.	Saltbush	رغل	C	W	IT-SA	J	D	R	VC		C			C
Atriplex halimus L.	Shruppy Saltbush, Sea Orache	قطف، رغل، ملاح	PhS	W	M-SA	J	TZ, D	VC	VC	R	VC	R		C	BERC-BX-C0014			Ö
Atriplex lasiantha Boiss.		قطف صوفي الزهر	C, A	W	M-IT	E, B	MED, TZ, D	VR
Atriplex leucoclada Boiss. var. leucoclada		رغْل(رُغْل)	C	W	IT-SA	E, B, J	TZ, D	VC	VC	R	VC	VR	VR	C	BERC-ST-C51
Atriplex portulacoides L.	Sea Purslane		C	W	ES-M-IT	J	MED					VR	VR
Atriplex prostrata Boucher ex DC.	Wild Orache	قطف بري	A	W	ES-M-IT	C, E, J	MED, TZ	VR		R		VR	VR
Atriplex rosea L.	red orache, Frostef orache	قطف وردي، رغل، عجرم	A	W	M	E	MED			C		R	C	VR
Atriplex sagittata Borkh.[Atriplex nitens Schkuhr ]			A	W	ES-M-IT	E	MED			VR			VR
Atriplex tatarica L.	Tartarian Orache	قطف	A	W	ES-M-IT	E	MED, TZ, D	R		VR				VR
Bassia arabica (Boiss.) Maire & Weiller		ثلثول	C	W	SA	J	D	C	VC					VR	BERC-BX-C0586
Bassia eriophora (Schrad.) Asch.		حُمَيْض، خنانة النعجة	A	W	SA - SUD	B	D	VC	R		R
Bassia muricata (L.) Asch.		أُرَيْنِبة، ليهذ	A	W	IT-SA	D, B, G	D	C				VR
Beta vulgaris L.	Suger Beet, White Beet	شمندر، ضِرس الكلب، سلق	A	W	ES-M-IT	A, J	MED, TZ, D	C	C	R	VC	C	C	C	BERC-ST-C52			Ö
Chenopodium album L.[Chenopodium missouriense Aellen]	White Goosefoot	رُكَب الجمل، فص الكلاب، فساء الكلاب	A	W	PT	E	MED, TZ, D			C	C	VC	C		BERC-ST-C53
Chenopodium murale L.	Nettle-Leaved Goosefoot	غبيرة، ابو عِفين، الرمرام، سكران	A	W	PT	E, K, K	MED, TZ, D	C	C	C	VC	VC	C	C	BERC-BX-C0196, BERC-ST-C55
Chenopodium novopokrovskyanum (Aellen) Uotila			A	W	M-IT	E	MED, TZ, D			VR		VR
Chenopodium opulifolium Schrad. ex W.D.J.Koch & Ziz	Grey Goosefoot	متين	A	W	ES-M-IT	E, K, K	MED			R		C	R
Chenopodium polyspermum L.	All-Seed	غبيرة عديدة البذور	A	W	ES-M-IT	N, E	MED			VR
Chenopodium vulvaria L.	Stinking Goosefoot	غبيرة، المنتنة	A	W	ES-M-IT	K, K	MED, TZ, D		VR	C		VR	C		BERC-BX-C0034, BERC-ST-C56
Halopeplis amplexicaulis (Vahl) Ung.-Sternb. ex Ces., Pass. & Gibelli			A	W	M	J	D	VR
Halothamnus hierochunticus (Bornm.) Botsch.			A	W	IT	E, G	D		C	VR	VC	VR	VR	C
Halothamnus lancifolius (Boiss.) Kothe-Heinr.[Halothamnus acutifolius (Moq.) Botsch]			C	W	IT	D, B, G	MED, TZ, D	VC	VC	VR	C			C
Haloxylon negevensis (Iljin & Zohary) L.Boulos			C	W	SA	D, B, G	D	R	VR										EPIJ
Haloxylon persicum Bunge	saxaul, White Saxaul	غَضا	PhS	W	IT	D	D	R
Haloxylon salicornicum (Moq.) Bunge ex Boiss.[Hammada salicornica (Moq.) Iljin]			C	W	SUD	D	D	C
Noaea mucronata (Forssk.) Asch. & Schweinf.	Thorny Saltwort	صِر، شوك الحنيش	C	W	IT	G	TZ, D		VC	VC	C	R	VR	C
Salicornia europaea L.	Slender Glasswort	حُمّير	A	W	M-ES	J	MED, TZ, D	VR
Salsola cyclophylla Baker			C	W	SA	B, J, B	D	VR
Salsola imbricata Forssk.	Fetid Saltwort	غدرف	PhS	W	SUD	B, B	D	C				VR
Salsola imbricata subsp. gaetula (Maire) Boulos[Salsola gaetula (Maire) Botsch. ]		غدرف	C	W	SA- SUD	B, B	D	R
Salsola incanescens C.A. Mey. [Salsola volkensii Scweinf. & Asch.]			A	W	SA	B, G, J	D	C			VC			VR
Salsola inermis Forssk.	Unarmed Saltwort	نَدوه، احديدة	A	W	SA	B, G, J	D	VC	VC	R	C	R		R
Salsola jordanicola Eig		قَضْقاض	A	W	SA	B, J	D	C	R		C			VR					EPIJ
Salsola kali subsp. tragus (L.) Čelak. [Salsola tragus L.]	Prickly Saltwort	قالي	A	W	PT	M, B, G, J	MED, TZ, D		VR	R	VR	C	R
Salsola schweinfurthii Solms	Desert Saltwort	شحامة	C	W	SA	J	D		C
Salsola soda L.	French Saltwort		A	W	PT	J	MED								BERC-BX-C0593
Salsola tetrandra Forssk.	Four-Stamened Saltwort	فِرس	C	W	SA	J	D	VC	C		R
Salsola vermiculata L.	Narrow-Leaved Saltwort	رُوث	C	W	IT-SA	B, G, J	TZ, D	VC	VC	R	R	R	VR	C
Sarcocornia fruticosa (L.) A.J.Scott			C	W	M	C, J	MED, TZ, D	C			VR
Sarcocornia perennis (Mill.) A.J.Scott			C	W	M	C, J	MED, TZ				VR		VR			VU
Seidlitzia rosmarinus Bunge ex Boiss.		شْنان، دويد	C, PhS	W	SA	B, J	D	VC			C
Suaeda aegyptiaca (Hasselq.) Zohary [Suaeda hortensis Forssk. ex J.F.Gmel. ]		رجله، رطريط	H, A	W	SA	B, J	TZ, D	C	VC		C			R
Suaeda asphaltica (Boiss.) Boiss.	Asphaltic seablight, Deas-Sea Sea-Blite	سُوّيدة	C	W	SA	B, J	D	VC	C		C				BERC-BX-C0253				EPIJS
Suaeda fruticosa Forssk. ex J.F.Gmel.	Shrubby Sea-Blite	سُوّاد، سويدة، حميض	C	W	SUD	B, J, B	D	VC			VC				BERC-BX-C0594, BERC-BX-C0595
Suaeda monoica Forssk. ex J.F.Gmel.	Monoecious Sea-Blite	عَصَل، حمد	PhS	W	SUD	B, J, B	D	VC	R		VC					EN
Suaeda palaestina Eig & Zohary		سُوّيدة	C	W	SA - SUD	B, J	D						VR			EN			EPIJS
Suaeda splendens (Pourr.) Gren. & Godr.			A	W	M	J	MED			VR		VR
Suaeda vera Forssk. ex J.F.Gmel. [Salsola fruticosa J. F. Gmelin]	True Sea-Blite	حطب شامي	C	W	M-SA	M, B, J	MED, D				C				BERC-ST-C57
Suaeda vermiculata Forssk. ex J.F.Gmel.		سوّيد، طرطير، شخيخ	C	W	SA	B, J	D		VR	C			VR			CR
Traganum nudatum Delile		ضُمْرَان، زمران	C	W	SA	B, J	D			R
Anacardiaceae
Pistacia atlantica Desf.	Atlantic Pistachio	بطم اطلسي، بُطم	T	W	IT	F, H	MED, TZ, D		C	R		VR	R	R	BERC-BX-C0563, BERC-ST-C9
Pistacia lentiscus L.	Lentisk, Mastic Tree	سريس، بطم، مصطكي، المصطقرا	PhS	W	M	F	MED			C		R	VC		BERC-BX-C0143, BERC-ST-C10		Ö	Ö
Pistacia palaestina Boiss.	Palestinian Pistachio, Terebinth	بطم فلسطيني	T, PhS	W	M	F	MED		VR	VC		VR	VC		BERC-BX-C0010		Ö	Ö
Pistacia saportae Burnat	Hybrid Terebinth		T	W	M	F	MED			R			R
Rhus coriaria L.	Sicilian Sumach, Sumach	سماق	PhS	Z	IT	F	MED			C		VR	C	VR	BERC-BX-C0037, BERC-ST-C11		Ö	Ö
Rhus tripartita ( Ucria) Grande	Syrian Sumach	غيلان، عرن، غلانة، إرن	PhS	W	IT	H	TZ, D	C	C	VR	C	VR	R	C				Ö
Apiaceae
Ainsworthia cordata (Jacq.) Boiss. [ Tordylium cordatum (Jacq.) Poir.]		سلة قلبية	A	W	M	F	MED						VR						EPIJS
Ainsworthia trachycarpa Boiss.[ Tordylium trachycarpum Holmboe]		سلة منتشرة	A	Z	M	A	MED, TZ		C	C	R	R	C	C	BERC-BX-C0007, BERC-ST-C383
Ammi majus L.	Pick Tooth, Bishop's Weed	خِلِّة شيطاني، خيزران	A	Z	M	E, I	MED, TZ	R	R	C	C	VC	C	C	BERC-ST-C384			Ö
Ammi visnaga (L.) Lam.	Pick Tooth	خِلِّة بلدي، ساق العروس	A	Z	M	E	MED			R		C	C		BERC-BX-C0275		Ö	Ö
Anethum graveolens L.	Dill	عين جرادة، شبت، شبنت، سبت، حُلْوَة	A	Z	M	A	MED					VR			BERC-BX-C0604, BERC-BX-C0598			Ö
Anthriscus lamprocarpa Boiss.	Beaked Parsley	خومي الذيل	H	Z	M	F	MED			VR		VR	VR
Apium graveolens L.	Wild Celery	كرفس	A	Z	PT	C	MED			R			VR					Ö
Apium nodiflorum (L.) Lag.	Fool's Watercress	عشبة الماء، جزر العفريت	H	Z	PT	C	MED			VR	VR	VR	VR		BERC-BX-C0114
Artedia squamata L.	Madonna Flower, Crown Flower	دريهمة، ارتيديا	A	Z	M	A	MED, TZ		VR	C	C	R	C	C	BERC-BX-C0270, BERC-ST-C385
Astomaea seselifolia (A.DC.) Rauschert [Astoma sesilifolium D C.]		بلبلوس، فرقعون	G	Z	M-IT	A	MED, TZ, D		C	VC	VR	VR	C	C	BERC-ST-C386
Bifora testiculata (L.) Roth	Small Coriander	كزبرة صغيرة	A	Z	M	A	MED, TZ		VR	C	VR	VR	VR		BERC-ST-C387
Bilacunaria boissieri (Reut. & Hausskn. ex Boiss.) Pimenov & V.N.Tikhom.		راسينج كبير	H	Z	M-IT	D	MED, TZ					C
Bunium paucifolium DC.	earthnut, Caraway	اختار	G	Z	M-IT	A	MED, TZ		VR	R		VR		R
Bupleurum brevicaule Schltdl.		حلبلاب قصير الساق	A	Z	M	A	TZ						VR	VR	BERC-ST-C388	VU
Bupleurum lancifolium Hornem.	spear-leaved hare's-ear	الحلوان، آذان الفار	A	Z	M-IT	A	MED, TZ, D	VR	C	C	R	R	R	C	BERC-ST-C389
Bupleurum nodiflorum Sibth. & Sm.		حلبلاب عقدي الزهر ، حلبلاب أحادي الزهر	A	Z	M	A	MED, TZ			C		R	C	R	BERC-BX-C0248, BERC-ST-C390
Bupleurum odontites L.		دابق	A	Z	M	A	MED					R	VR
Bupleurum orientale Snogerup	Smallest Hare's Ear		A	Z	M	C, J	MED, TZ						VR
Bupleurum semicompositum L.	Flowering rush	زَعْفَرَان	A	Z	M-IT-SA	G	TZ, D	R	R	VR	C	VR
Bupleurum subovatum Spreng.			A	Z	M	A, I	MED, TZ, D		VR	R	VR	R	VR		BERC-BX-C0513
Chaetosciadium trichospermum (L.) Boiss.	Hairy-Seeded Chervil	لزيقة	A	Z	M	A, B, G	MED, TZ, D	C	C	VC	VC	R	C	VC	BERC-BX-C0572, BERC-ST-C391				EPIJS
Conium maculatum L.[Conium maculatum L. var. leiocarpum Boiss.]	Hemlock, Mother Die	شوكران، شقرون، شنكران	H	Z	ES-M-IT	K, K	MED		R	C		VR	C		BERC-BX-C0216, BERC-ST-C392			Ö
Coriandrum sativum L.	Coriander, Wild Coriander	كُزْبَرَة، كسبرة	A	Z	M-IT	A	MED			VR		R	R	VR	BERC-BX-C0299		Ö	Ö
Crithmum maritimum L.	Sea Fennel		C	Z	M-ES	M	MED					R
Daucus aureus Desf.	Golden Carrot		A	Z	M	A	MED			R	VR	C	VR
Daucus broteri Ten.		جزر الصيف	A	Z	M	A	MED		VR	C		R	R
Daucus carota L.	Carrot, Wild Carrot	جزر، جزر ذهبي مصفر	H, A	Z	M	A, E	MED, TZ		C	C	C	VC	VC	R	BERC-BX-C0011, BERC-ST-C394		Ö	Ö
Daucus durieua Lange		جزر جالس الثمر	A	Z	M-IT	A	MED, TZ	R	C	C	C	R		C
Daucus guttatus Sm.[Daucus bicolor Sm.]		جزر مرقط	A	Z	M	A	MED, TZ			C			C		BERC-ST-C393
Daucus littoralis Sm. [Daucus glaber (Forssk.) Thell.]			A	Z	M	D	MED, TZ					C	VR
Deverra tortuosa (Desf.) DC.		زقوح	C	Z	SA	G	TZ, D	C	C	R		R
Deverra triradiata Hochst. ex Boiss.	Pink sp.	حَزّاء	C	Z	SA	B, G	D					VR
Donnellsmithia juncea (Humb. & Bonpl. ex Spreng.) Mathias & Constance [Peucedanum junceum Humb. & Bonpl. ex Spreng.]	Sulphurwort		H	Z	M	A	MED		VR	C	VR		C
Eryngium creticum Lam.	Snake Root, Field Eryngo	قرصعنة، شوك العَركباني	H	Z	M	A	MED, TZ	VR	VC	VC	C	C	VC	VC	BERC-BX-C0099, BERC-ST-C395		Ö	Ö
Eryngium falcatum F.Delaroche	Falcate Eryngio	قرصعنة منجلية	H	Z	M	F	MED			R			VR
Eryngium glomeratum Lam.		إموَصَل، قرصعنة	H	Z	M	A, N, H	MED, TZ, D		VC	VC	C	R	C	VC
Eryngium maritimum L.	Sea Holly		H	Z	M	M	MED					VR
Exoacantha heterophylla Labill.			H	Z	M	A	MED			VR			VR						EPIJS
Falcaria vulgaris Bernh.	Field Falcaria	حيروان شائع	H	Z	ES-M-IT	A	MED, TZ			R			VR
Ferula biverticillata J. Thieb.	Autumn Fennel	كلخ	H	Z	M	B, G	TZ			VR			VR			CR
Ferula communis L.	Giant Fennel, Common Giant Fennel	كلخ، كلخ شائع، حلتيت، زلوع، قاسوخ	H	Z	M	A	MED, TZ		C	C	C	C	C	R			Ö	Ö
Ferula samariae Zohary & P.H.Davis [Ferula orientalis L.]		كلخ نابلسي	H	Z	M	H	TZ			VR			VR	VR					EP
Ferula tingitana L.	Tangier Giant Fennel	كلخ طبخة، كليخة	H	Z	M	A, H	MED			VR	R		R		BERC-ST-C397
Ferulago syriaca Boiss.	Syrian Ferulago		H	Z	M	A	MED			R
Foeniculum vulgare Miller	Fennel, Common Fennel	شومر بري،شومر	H	Z	M-IT	A, E	MED, TZ			C	VR	VC	VC	C	BERC-BX-C0030, BERC-ST-C396		Ö	Ö
Heptaptera anisoptera (DC.) Tutin			H	Z	M	A	MED			C		VR	C	R
Heteranthelium piliferum (Sol.) Hochst. ex Jaub. & Spach			A	W	IT	A	MED, D		R	R
Krubera peregrina (L.) Lowe[Capnophyllum peregrinum (L.) Lange]			A	Z	M	A	TZ					R	C
Lagoecia cuminoides L.	False cumin	ريشية كروية	A	Z	M	A	MED, TZ, D		C	VC		C	C	VC	BERC-BX-C0476, BERC-ST-C398
Lisaea strigosa (Banks et Solander) Eig		لزاية شائكة	A	Z	IT	A	TZ			VR				R	BERC-ST-C399
Malabaila secacul (Banks & Sol.) Boiss.	Arabian Hartwort	جزر	H	Z	IT	G	MED, TZ, D		C	C	VR	VR	VC	R	BERC-BX-C0160, BERC-ST-C400
Oenanthe prolifera L.	Proliferous Water-Dropwort	رازيانة مخلفة	C	Z	M	C	MED					VR	VR
Orlaya grandiflora (L.) Hoffm. [Orlaya daucoides (L.) Greuter ]	Broad-Fruited Bastard Parsley		A	Z	M	A	MED			C			R	VR	BERC-ST-C401
Pimpinella corymbosa Boiss.	Corymbed Burnet Saxifrage	جراب الراعي	H	Z	IT	A	TZ			VR		VR				EN
Pimpinella cretica Poiret	Cretan Anise	جراب الراعي (كريت)	A	Z	M	A	MED, TZ, D	C	VC	C	VC	R	C	VC	BERC-ST-C402
Pimpinella eriocarpa Banks & Sol.			A	Z	IT	G	TZ, D		C	VR	C	VR
Pimpinella peregrina L.	Nodding Burnet Saxifrage	جراب الراعي الرحال	H	Z	M	H	MED			C		VR	R	VR
Prangos ferulacea (L.) Lindl. is		شلطة	H	Z	M	A	MED, TZ			VR		R	VR	VR
Pseudorlaya pumila (L.) Grande	Maritime Bastard Parsley		A	Z	M-SA	D	MED, TZ					C	VR
Scaligeria napiformis Grande			H	Z	M	F	MED			C		VR	R
Scandix australis L.	Radiated Shepherd's Needle	مشيطة جنوبية	A	Z	M-ES	A	MED			R
Scandix iberica M.Bieb.			A	Z	M-ES	A	MED			R	VR	VR	C	VR	BERC-ST-C404
Scandix palaestina (Boiss.) Boiss.	Palestine Shepherd's Needle		A	Z	M	A	MED			VR		VR		VR		CR
Scandix pecten-veneris L.	Shepherd's Needle	مشط الراعي	A	Z	ES-M-IT	A	MED, TZ	VR	VR	C		R	R	R	BERC-BX-C0278
Scandix stellata Banks & Sol.	Chervill	ابو مغيزله	A	Z	IT	G	MED, D			VR
Sison exaltatum Boiss.			H	Z	M	A	MED			VR									EPIS
Smyrnium connatum Boiss. & Kotschy	Connate Alexanders	حويرة ملتحمة	H	Z	M	A	TZ			R			VR		BERC-BX-C0223
Smyrnium olusatrum L.	Common Alexanders	حويرقه	H	Z	M	F	MED	R	R	C	VR	C	C	VR	BERC-BX-C0416
Synelcosciadium carmeli (Labill.) Boiss.[Tordylium carmeli (Labill.) Al-Eisawi & Juri]		دريمة الكرمل	A	Z	M	A	MED			R					BERC-ST-C405				EPIJS
Tordylium aegyptiacum Lam.	Egyptian Hartwort	دريهمة مصرية	A	Z	M-IT	B, G	MED, TZ			C	VR	C	R	VR	BERC-BX-C0273
Torilis arvensis (Huds) Link [Torilis neglecta Schultes]	Spreading Hedge-Parsely	جزر الشيطان	A	Z	ES-M-IT	A	MED					VR			BERC-ST-C406, BERC-ST-C407
Torilis japonica (Houtt.) DC.[Torilis anthriscus (L.) C.C.Gmel.]	Upright Hedge-Parsley		A	Z	M-ES	A	MED		VR	C	VR	R	R	R
Torilis leptophylla (L.) Rchb.f.	Fine-Leaved Hedge-Parsley	جزر الشيطان (نحيل الورق)	A	Z	M-IT	A	MED, TZ	R	C	C	C	R	VR
Torilis nodosa (L.) Gaertner	Knotted Bur Parsley	جزر الشيطان أعقد	A	Z	ES-M-IT	A	MED, TZ		C	VC	C	C	C	C	BERC-ST-C408
Torilis tenella (Delile) Rchb.f.[Caucalis tenella Delile]	Many-Rayed Bur Parsley	جزر الشيطان الرهيف	A	Z	M-IT	A	MED, TZ	VR
Turgenia latifolia (L.) Hoffm.	Greater Bur Parsley	بردي	A	Z	ES-M-IT	A	MED, TZ					VR
Zosima absinthifolia Link		عمى	H	Z	IT	G	D	R
Apocynaceae
Calotropis procera (Aiton) Aiton f.	Sodom‘s apple, giant milkweed, Sodom Apple	عشير، عشار، برسيم، بيض العشار	T	Z	SUD	B	D	R			C			R	BERC-BX-C0341
Caralluma europaea (Guss.) N. E. Brown var. judaica Zohary		إصبع الولد	H	Z	M	H	MED, TZ, D			R			VR	R	BERC-ST-C15				EPIJ
Caralluma sinaica (Decne.) A.Berger		ثدي الذئبة	H	Z	SA	H	D	C	C										EPIJ
Cynanchum acutum L.	Stranglewort	بندورة الحية، مُدِّيد	V, PhS	Z	M-IT	C	MED, TZ	R		VR	R	VR	VR		BERC-ST-C16			Ö
Leptadenia pyrotechnica (Forssk.) Decne.		مَرخ	PhS	Z	SA - SUD	B, B	D	VR
Nerium oleander L.	Oleander	دفلى	PhS	Z	M	C	MED, TZ, D	VR			VR		VR	VR	BERC-BX-C0023, BERC-ST-C12			Ö
Oxystelma esculentum var. alpini (Decne.) N.E. Br.[Oxystelma alpini Dence.]		لِبّين	PhS	Z	SUD	B, B	ED	VR
Pentatropis nivalis (J.F.Gmel.) D.V.Field & J.R.I.Wood		مديدة	V, PhS	Z	SUD	B, B	D	C
Pergularia tomentosa L.		غَلْقَة، لبان الحمرة، أبو قرون	V, PhS	Z	SUD	B, B	D	C	C
Periploca aphylla Decne.		مرخ	PhS	Z	SUD	H	TZ, D	R			C		VR
Vinca herbacea Waldst. & Kit.		عَنفِيَة، ونكا، عشبية	H	Z	ES-M-IT	A	MED, TZ					VR
Araliaceae
Hydrocotyle ranunculoides L.f.	Buttercup Pennywort	قصعة الماء الحوذانية	H	Z	T	C	MED						VR
Hydrocotyle vulgaris L.	Marsh Pennywort		H	Z	M-ES	C	MED		VR
Aristolochiaceae
Aristolochia bottae Jaub. & Spach	Botta's birthwort, Moorish Birthwort	خيار الغنم	H	Z	M-IT	A	MED			C		R	VR	VR
Aristolochia paecilantha Boiss.	Party-Coloured Birthwort	خيار الغنم	H	Z	M	F	MED			VR
Aristolochia parvifolia Sm.	Small-Leaved Birthwort	خيار الغنم (صغير الغنم)	H, V	Z	M	A	MED, TZ		VR	R		R	C
Aristolochia sempervirens L.	Climbing Birthwort	سور نبات	H, V	Z	M	F	MED						VR
Berberidaceae
Bongardia chrysogonum (L.) Spach		عرف الديك، طقيع، رجل الحمام	G	Z	M-IT	A	MED, TZ		C	C			VR	R
Leontice leontopetalum L.	Lion's Leaf	ركفه، خميرة آذار، كف الأسد، طقيق	G	Z	M	G	TZ, D		VR	C		C	VR	R
Boraginaceae
Alkanna galilaea Boiss		هواء جوي أصفر	C	Z	M	A	MED						VR			CR			EPIJS
Alkanna orientalis (L.) Boiss.	Yellow Alkanet, Yellow Bugloss	هواء جوي الشرق، حنائية	C	Z	M-IT	G	MED, D								BERC-BX-C0479			Ö
Alkanna strigosa Boiss & Hohen.	Strigose Alkanet	حنائية المزغبة، حنائية مستقيمة الاشعار، هواء جوي، جوه	C	Z	M	A	MED, TZ		VC	VC	C	R	C	VC	BERC-ST-C17				EPIJS
Alkanna tinctoria (L.) Tausch	Alkanet; Dyer's bugloss	هواء جوي أزرق، حنائية	C	Z	M	D	MED, TZ					C
Anchusa aegyptiaca (L.) DC.	Eagyptian Alkanet	حمحم مصري، شبيط، دبون، دهون	A	Z	SA	A, B, G	MED, TZ, D	C	VC	C	VC	C	C	VC	BERC-ST-C18			Ö
Anchusa azurea Mill.	Large Blue Alkanet	ذنب القط	H	Z	ES-M-IT	A	MED		VR	C		R	R	R
Anchusa milleri Lam. ex Spreng.	Miller's Alkanet	حمحم صحراوي، كحلة	A	Z	IT-SA	B, G	D	R	VR
Anchusa strigosa Banks & Sol.	Pricly Alkanet	لسان الثور، حمحم، مصيص	H	Z	M-IT	A	MED, TZ	R	C	VC	VC	C	VC	VC	BERC-BX-C0077, BERC-ST-C19		Ö	Ö
Anchusa undulata L.	Common Alkanet	حمحم بنفسجي، ورد لسان الثور	H	Z	M	A	MED			R		R	VR	VR
Arnebia decumbens (Vent.) Coss. & Kralik		كَحِيل، الكحل المضجع، سكاب الحمير، لصليص	A	Z	IT-SA	B, G	D	R	C	VR	R		VR
Arnebia linearifolia A.DC.		كَحَل، كحلة، كحيلة، عوينة المسلمان	A	Z	IT-SA	B, G	D	R	C		VR
Asperugo procumbens L.	German Madwort	سليسة، سليس، اسبيرج	A	Z	ES-M-IT	K, K	TZ, D		R	C	R	VR	VR		BERC-ST-C20
Buglossoides arvensis (L.) I.M.Johnst.	Corn Gromwell	غباشة	A	Z	ES-M-IT	G	MED, TZ, D		C	C	R		VR
Buglossoides incrassata (Guss.) I.M.Johnst.			A	Z	M	A, P, I	MED			VR				VR
Buglossoides tenuiflora (L.f.) I.M.Johnst.			A	Z	M-IT	G	MED, TZ, D		C	C			VR		BERC-BX-C0542
Cerinthe palaestina Eig & Sam.	Honeywort	حلمة العسل، فول بري	A	Z	M	A	MED						VR						EPIJ
Cordia sinensis Lam.			T	Z	SUD	B	D	VR	R							EN
Cynoglossum creticum Mill.[Cynoglossum pictum Aiton]	Blue Hound's Tongue	عشبة الجرح، لسان الكلب، غريف	H	Z	M-IT	A	MED		R	C		R	C	C	BERC-BX-C0568, BERC-ST-C21			Ö
Echiochilon fruticosum Desf.	Blue Bushy Bugloss		C	Z	SA	D	MED, TZ, D					C
Echium angustifolium Mill.	Hispid Viper's Bugloss	زهرة الافعى	C	Z	M	A	MED, TZ	VR	C			VC	VC	C	BERC-BX-C0109, BERC-ST-C22
Echium glomeratum Poir.	Tall Viper's Bugloss	حنا الغول، حميم	H	Z	M	A	MED			VR		VR	C		BERC-BX-C0127, BERC-ST-C23				EPIJS
Echium judaeum Lacaita	Judean Viper's Bugloss	حمحم الغور، لسان العسل، لسان العسل	A	Z	M	A, B, G	MED, TZ	C	VC	C	VC	R	C	VC	BERC-BX-C0144, BERC-ST-C24				EPIJS
Echium rauwolfii Delile		حِنِّة الغول (حِنا الغول)، كحلة	A	Z	SA	B	D	C	R
Gastrocotyle hispida (Forssk.) Bunge		زريجة، كحيل	G	Z	IT-SA	B, G	D	C	C	VR	VR	VR
Heliotropium arbainense Fresen.		غبيرة عربية	C	Z	SA	B, B	D	C	VR
Heliotropium bacciferum Forssk.		رَمْرام	C	Z	SA - SUD	B, B	D	R	VR
Heliotropium bovei Boiss.		غبيرة بوفية	A	Z	M	E, I	MED	VR		R		VR	VR		BERC-ST-C25
Heliotropium europaeum L.	European Turnsole	سكران,غبيرة اوروبية، حشيش العقرب، عَقربانة	A	Z	M-IT	E, G	MED, TZ	VR	R	C	C	C	C		BERC-BX-C0161, BERC-ST-C26
Heliotropium hirsutissimum Grauer		غبيرة زباء	A	Z	M	E, G	MED	VR		C	VR	VR	C
Heliotropium maris-mortui Zohary		غبيرة	C	Z	SA	B, B	D	VC	C										EPIJ
Heliotropium myosotoides Banks & Sol.	Aleppo Turnsole		A	Z	M	A, H	MED			VR		VR
Heliotropium rotundifolium Sieber ex Lehm.	Round-Leaved Heliotrope	غبيرة	C	Z	IT	A	MED, TZ, D	C	VC	C	VC	C	C	VC
Heliotropium suaveolens M B.	Fragrant Heliotrope		A	Z	M-IT	E	MED		VR			R	VR		BERC-ST-C27
Heliotropium supinum L.	Trailing Heliotrpe	زُرّيقة، غبيرة	A	Z	M-IT	C	MED			VR		R	VR
Heterocaryum subsessile Vatke			A	Z	IT	G	D					VR	VR
Hormuzakia aggregata (Lehm.) Gusuleac[Anchusa aggregata Lehm.]			A	Z	M	D	MED, TZ, D					VC	VR
Lappula spinocarpos (Forssk.) Asch. ex Kuntze		دِماغ الجَرْبُوع، عشبة الراس	A	Z	IT-SA	B, G	D	R	C	VR
Moltkiopsis ciliata (Forskal) I. M. Johnston	Callous-Leaved Gromwell	حمط	C	Z	SA	D	MED, TZ, D					C
Nonea echioides (L.) Roem. & Schult.			A	Z	M-IT	A	MED, TZ			R		VR	VR
Nonea melanocarpa Boiss.			A	Z	IT	A	MED, TZ		VR	R
Nonea obtusifolia (Willd.) DC.			A	Z	M	B, G	MED, TZ			C			R	VR	BERC-BX-C0352
Nonea philistaea Boiss.			A	Z	M	A	MED			C		R	VR	R	BERC-BX-C0408, BERC-ST-C28				EPIJ
Nonea ventricosa (SM). Griseb.			A	Z	M-IT	A	MED, TZ			R		VR	VR		BERC-BX-C0532
Onosma echinata Desf.[Onosma aleppica Boiss.]	Spring Golden-Drop	مصيص حلبي	H	Z	IT	G	TZ		C	VR	C	VR		R
Onosma gigantea Lam.	Giant Golden-Drop	مصيص	H	Z	M	A	MED, TZ			VR		R	VR			VU
Onosma orientalis (L.) L. [Podonosma orientalis L. Feinbrun]	Syrian Golden-Drop	مصيص شرقي	C	Z	M-IT	H	MED, TZ, D	C	VC	C	VC	VR	C	VC	BERC-BX-C0183, BERC-ST-C29
Rochelia disperma (L.f.) K.Koch			A	Z	IT	G	MED, D		VR
Symphytum brachycalyx Boiss[Symphytum palaestinum Boiss.]	Palestine Comfrey	مصيص الدبور	H	Z	M	F	MED			R	VR		C		BERC-BX-C0494
Trichodesma africanum (L.) Sm.	African Borage	لزيق، حريق، لسان الثور	A	Z	SA	B, B	D	C	C		C			C
Trichodesma boissieri Post		مصيص مخملي، منقار الطير	H	Z	SA	B, B	TZ, D	VR							BERC-ST-C30				EPIJS
Trichodesma ehrenbergii Schweinf. ex Boiss.			H	Z	SUD	B, B	D	VC	C		VC			C
Brassicaceae
Aethionema carneum (Banks & Sol.) B.Fedtsch.	Lebanon candytuft (A. coridifolium)	غريبة لحمية	A	Z	IT	A	TZ			R						CR
Aethionema heterocarpum Trev.	Bumt Candytuft	غربية متغايرة الثمر	A	Z	IT	A	MED, TZ			C			VR	R
Alliaria petiolata (M.Bieb.) Cavara & Grande	petiolate garlic-mustard, Garlic Mustard		A	Z	ES-M-IT	A	MED			VR					BERC-BX-C0409
Alyssum damascenum Boiss. et Gaill		اليسم الشامي	A	Z	IT	G	TZ, D	VR	R	R	VR			C	BERC-ST-C114				EPIJS
Alyssum simplex Rudolph		اليسم الئائع	A	Z	M-IT	A	MED, TZ			R		VR	C
Alyssum strigosum Banks & Sol.	lesser madwort, strigose madwort		A	Z	M-IT	A	MED, TZ		R	VC	C	R	R	VR
Alyssum szovitsianum Fisch. & C.A.Mey. [Alyssum marginatum Steud. ex Boiss.]		اليسم حافي الثمر	A	Z	M-IT	N	MED		C	C
Anastatica hierochuntica L.	Rose of Jericho	كَفّ مَرْيَم، وردة أريحا، كف العذرا	A	Z	SA	B	D	C	VR
Arabis aucheri Boiss.		عربس	A	Z	M	A	MED, TZ			R
Arabis nova Vill. [Arabis auriculata Lam. ]		عربية أذينية	A	Z	IT	A	D			VR
Arabis verna (L.) R.Br.	Early Rocket	عربيه، عربية ربيعية	A	Z	M	A	MED			R			VR
Biscutella didyma L.	Buckler Mustard	رغيف الراعي، شليق	A	Z	M-IT	A, G	MED, TZ, D	VR	VC	VC	C	C	C	VC	BERC-BX-C0404, BERC-ST-C115
Brassica nigra (L.) Koch	Black Mustard	لِسبان، خردل أسود، فجيله	A	Z	M	A	MED				R	R	C	VR	BERC-ST-C116
Brassica tournefortii Gouan	Tournefort's Mustard	شِلطام،صفير	A	Z	M-SA	D	MED, TZ, D			VR		VC	VR
Cakile maritima Scop.	Sea Rocket	رَشاد البحر	A	Z	M-ES	M	MED					C
Calepina irregularis (Asso) Thell.	White Ball-Mustard	تمت	A	Z	M-IT	A	MED, TZ		VR	C		VR	VR	VR
Capsella bursa-pastoris (L.) Medik.	Mother's Heart	خرفق، جراب الراعي، كيس الراعي	A	Z	PT	A, E	MED, TZ, D		VR	C	C	C	C	VR	BERC-BX-C0004, BERC-ST-C117		Ö	Ö
Capsella rubella Reuter	Pink Shepherd's Purse	كيس الراعي المحمر	A	Z	ES	A	MED, TZ	VR
Cardamine hirsuta L.	Hairy Water-Cress	صناب أزب	A	Z	M-ES	A, E	MED	VR	VR	VR		VR	VR		BERC-ST-C118
Carrichtera annua (L.) D C.		خُشَّيْنَة، قنبيرة، قليقلة، خشين	A	Z	SA	B, G	TZ, D	C	C	C	C	R	VR	VC	BERC-ST-C120
Chorispora purpurascens (Banks & Sol.) Eig	Ram's Horn	قرينه زهرية	A	Z	IT	A	TZ, D		VR	R						VU
Clypeola aspera (Grauer) Turrill	Spiny Treacle Mustard	دنارية	A	Z	IT	A	TZ, D		VR	C	VR	VR	VR	R
Clypeola jonthlaspi L.[Clypeola jonthlaspi L. var. lasiocarpa Guss.]	Disk Cress	دنارية قرصية	A	Z	M-IT	A	MED, TZ, D		R	C		VR	R	R	BERC-BX-C0387, BERC-ST-C121
Cordylocarpus muricatus Desf.			A	Z	SA	D	TZ					VR
Coronopus squamatus (Forssk) Ascherson	Wartcress	رشاد بري	A	Z	M-ES	A	MED, TZ			R		R	VR		BERC-ST-C122
Corynephorus divaricatus (Pourr.) Breistr. [Corynephorus articulatus (Desf.) P.Beauv.]			A	W	M	D	MED, TZ, D					C
Crambe hispanica L.	Spanish Seakale	كُرنُب برّي	A	Z	M	A	MED, TZ		R	R	VR		R	R
Descurainia sophia (L.) Webb ex Prantl	Herb-Sophia	سماره	A	Z	ES-M-IT	A	TZ			VR						EN
Diplotaxis acris (Forssk.) Boiss.	Desert Rocket	جَهَق، خفش الكشين، شكيار	A	Z	SA	B	D	C	R
Diplotaxis erucoides (L.) DC.[Diplotaxis erucoides (L.) D C. var. valentina (Pau) O. E. Schulz]	White Wall-Rocket	حويرة، حويرنه، خافج، شلوة بيضاء	A	Z	M	A	MED, TZ, D	VR	R	C	VC	VC	R	C	BERC-BX-C0200, BERC-ST-C123		Ö	Ö
Diplotaxis harra (Forssk.) Boiss.	Hairy Rocket	حرة, حراقة, سحيرة، حَوْذان، كشين، خشين	C, H, A	Z	SA	B, G	D	VC	C	VR		VR			BERC-BX-C0151
Diplotaxis viminea (L.) DC.	Many-Stemmed Wall-Rocket	جرجير	A	Z	M	A	MED, TZ	VR		R		R	R
Enarthrocarpus strangulatus Boiss.		شلوة	A	Z	SA	B, G, K, K	D	R	R			VR
Eremobium aegyptiacum (Spreng.) Asch. ex Boiss.		غُرَيْراء، غبيشة	H, A	Z	SA	D	D					R
Erophila minima C.A.Mey.	Spring Whitlow-Grass		A	Z	M-IT	A, B, H, G	MED, TZ	VR	VR	C		VR	C	R
Erophila verna subsp. praecox (Steven) Walters [Erophila praecox(Steven) DC.]	Common Whitlow		A	Z	ES-M-IT	A, B, H, G	MED, TZ		VR	C		VR	C	R
Eruca vesicaria (L.) Cav. [Eruca sativa Miller]	Garden Rocket	جرجير، روجه، روكا	A	Z	M-SA-IT-SUD	A	MED, TZ		VR	VR	VC	VR	VR	C	BERC-BX-C0295		Ö	Ö
Erucaria hispanica (L.) Druce	Spanish Pink Mustard	سليح، الغراء، روك	A	Z	M	A	MED, TZ		R	C	C	C	C	C	BERC-BX-C0435, BERC-ST-C125
Erucaria microcarpa Boiss.		سليح عادي	A	Z	SA	B, G	D	C	VC	R	VC	VR		C
Erucaria rostrata (Boiss.) A.W.Hill ex Greuter & Burdet	Sand Pink Mustard	سليح حضري	A	Z	SA	B, G	TZ, D	VC	VC	R	VC	R		C
Erysimum crassipes Fisch. & C.A.Mey.	Blister Cress	خردل السياج	H	Z	IT	A	MED, TZ			C		VR	R
Erysimum repandum L.	Treacle Mustard	خردل منبسط	A	Z	IT	A	MED, TZ			VR	VR
Farsetia aegyptia Turra			C	Z	SUD	B	D	C	VR
Fibigia clypeata (L.) Medik.[Fibigia obovata Boiss.]	Silver Penny	حشيشة القونة، فيبيجيا, مراية، درهمية	H	Z	M-IT	A, H	MED, TZ			R			R		BERC-BX-C0499
Fibigia eriocarpa (DC.) Boiss.	Gig		H	Z	M	F	MED			VR
Hirschfeldia incana (L.) Lagr.-Foss.[Sinapis incana L.]	Hoary Mustard	شلوة صفراء، خردل العجوز، لفت	A	Z	M-IT	A, E	MED, TZ	R	C	VC	VC	VC	VC	VC
Hornungia procumbens (L.) Hayek[Hymenolobus procumbens (L.) Nutt.]			A	Z	M-IT-SA	J	MED, TZ				R
Isatis lusitanica L.	Aleppo Woad	سليقة برتغالية، صفيرة, صفرة، وسمه، لفيته	A	Z	M-IT	A	MED, TZ	VR		C	VR	C	C	R	BERC-BX-C0365, BERC-ST-C127
Lepidium draba L. [Cardaria draba (L.) Desv.]	Heart-Podded Hoary Cress	قنيبرة	A	Z	M-IT	A, G	MED, TZ, D		C	C		R	R	VR	BERC-BX-C0117, BERC-ST-C119			Ö
Lepidium latifolium L.	Broad-Leaved Pepperwort	خرفق، قرفرف، رشاد عريض الورق	H	Z	ES-M-IT	C	MED			VR			VR			CR
Leptaleum filifolium (Willd.) DC.		حُوَيْوِرَة، قرينة	A	Z	IT	G, J	D	R	VR
Lobularia arabica (Boiss.) Muschl.		دحيان	A	Z	SA	D	D					VR
Lobularia libyca (Viv.) Webb & Berthel.		خرم الإبرة	A	Z	SA	D	D				VR	VR
Malcolmia africana (L.) R.Br.		مالكوميا أفريقية	A	Z	IT-SA	G	D	R	R	R	C				BERC-BX-C0516
Malcolmia chia (L.) DC.		مالكوميا خيوس	A	Z	M	A	MED, TZ		VR	C		VR	R	VR	BERC-BX-C0544
Malcolmia crenulata (DC.) Boiss. [Malcolmia crenulata (D C.) Boiss. var. Crenulata]	Common Malcolmia	مالكولميا جبلية	A	Z	M	A	MED, TZ		R	C		R	VR	C	BERC-ST-C128
Malcolmia pygmaea (DC.) Boiss. [Maresia pygmaea (Delile) O.E.Schulz]		شجاره	A	Z	SA	D	D					VR
Maresia nana (DC.) Batt.			A	Z	M	D	MED					R
Maresia pulchella (DC.) O.E. Schulz		شِجاره	A	Z	M	D	MED					C	VR						EPIJS
Matthiola longipetala (Vent.) DC.	Night Scented Stock	شُقارَى، منثور طويل البتلات	A	Z	M-IT	A	MED, TZ	R	C	C		R	VR	R
Matthiola longipetala subsp. livida (Delile)[Matthiola livida (Delile) DC.]	LIVED STOCK	منثور بري سهمي	A	Z	SA	B, G	TZ, D	VC	C	R		VR		VR
Matthiola parviflora (Schousb.) R.Br.		منثور قصير البتلات	A	Z	SA	B, G	TZ, D	C	VR	VR
Morettia canescens Boiss.		ربل	C	Z	ES	B	D	VR
Moricandia sinaica (Boiss.) Boiss.			C	Z	SA	B	D	VR
Nasturtiopsis coronopifolia (Desf.) Boiss.		قرة عربية	A	Z	SA	J	D	C	R
Nasturtium officinale R. Br.	True Water-Cress	قرة العين، قرة، جرجر	H	Z	PT	C	MED, TZ			R	VR	VR	C		BERC-BX-C0346, BERC-ST-C129		Ö	Ö
Neotorularia torulosa (Desf.) Hedge & J.Léonard	Torularia	خُشَّيْن	A	Z	IT	B, G	D	R	VC	R	C	VR		R
Neslia apiculata Fischer et al.	Ball Mustard	فريدة	A	Z	M-IT	A	MED, TZ	VR	R	C		VR	R	VR	BERC-ST-C130
Notoceras bicorne (Aiton) Amo	Horned Hedge Mustard	حماد الجبل، عُشْبَة أمّ سالِم، هثارا	A	Z	SA	B, B	D	C	C		C			C
Ochthodium aegyptiacum (L.) D C.	Egyptian Gold-of-Pleasure	اوكثوديون مصري	A	Z	M	A	MED			R		VR	C		BERC-ST-C131
Pseuderucaria clavata (Boiss. & Reut.) O.E.Schulz		حراقة	A	Z	SA	J	ED	R
Raphanus raphanistrum L.	Wild Radish	فِجل، فجلة	A	Z	M-ES	A	MED, TZ, D			VR		C	C
Raphanus raphanistrum subsp. rostratus (DC.) Thell. [Raphanus rostratus DC.]		فجل أسود	A	Z	M	A	MED					VR	C	R	BERC-BX-C0368		Ö
Raphanus raphanistrum subsp. sativus (L.) Domin [Raphanus niger Mill]	Black Radish	فجل أسود	A	Z	M-ES	A	MED, TZ, D			VR		C	C					Ö
Rapistrum rugosum (L.) All.	Wrinkled Gold-of-Pleasure	حارة خشنة	A	Z	M-IT	A	MED			R	C	C	C		BERC-BX-C0234
Sinapis alba L.	White Mustard	خردل أبيض، خردل بري، لفيتة	A	Z	ES-M-IT	K, K	MED, TZ	VR	VR	VC	R	C	C	C	BERC-BX-C0073			Ö
Sinapis arvensis L.	Wild Mustard, Charlock	خردل بري، لفيتة، نفيته، فجيله، اوفيته، شلوة صفرا،قِرله	A	Z	M	A	MED, TZ			VR					BERC-BX-C0207		Ö	Ö
Sisymbrium damascenum Boiss.	Damascus Rocket	حويرنة شامية	A	Z	IT	A	TZ	C	C	VR	C	R	VR	VR
Sisymbrium erysimoides Desf.		ثوات	A	Z	M-SA	E, B, G	TZ, D	C	C	VR	C	C	VR
Sisymbrium irio L.	London Rocket	فجل الجمل، حويرة، شلوى، سليح	A	Z	M-IT	K, K	MED, TZ, D	VR			R	VR			BERC-BX-C0338
Sisymbrium officinale (L.) Scop.	Hedge Mustard	حويرة مخزنية، سمارة	A	Z	ES-M-IT	A	MED, TZ	VR		R		VR
Sisymbrium orientale L.	Oriental Rocket	حويرة شرقية	A	Z	M-IT	A	MED, TZ					C
Thlaspi arvense L.	Field Penny-Cress		A	Z	PT	E	MED			VC		VR	C		BERC-ST-C133
Thlaspi perfoliatum L.	Perfoliate Penny-Cress	شَمَرمرّة	A	Z	M-IT	A	MED, TZ		C	VC		C	C	R
Zilla spinosa (L.) Prantl		سِلاء، الزيلا، سلة، صلة	C	Z	SA	B	MED			C		R	R	R
Campanulaceae
Campanula camptoclada Boiss.			A	Z	M	H	MED	VR											EPIJS
Campanula erinus L.	Annual Bellflower	زهرة الجرس الصغيرة	A	Z	M-IT	H	MED, TZ	VR	R	C	VR	R	C	C	BERC-ST-C32
Campanula hierosolymitana Boiss.	Jerusalem Bellflower	ليلك الجبل	A	Z	M	H	MED, TZ	R	C	C	R	VR	R	VR	BERC-ST-C33				EPIJS
Campanula rapunculus L.	Rampion, Rampion Bellflower	زهرة الجرس، ورد الجرس	H	Z	ES-M-IT	A	MED			C		VR	C		BERC-BX-C0096			Ö
Campanula retrorsa Labill.		جريس منقلب	A	Z	M	C	MED						VR
Campanula stellaris Boiss.	Rampion	ليلك الجبل، زهرة الجرس	A	Z	M	A	MED, TZ	C	C	C	C	VR	R	C				Ö	EPIJS
Campanula strigosa Banks & sol.	strigose bellflower	زهرة الجرس الشوكية، ورد الجرس، جرسية	A	Z	M-IT	A	MED		VR	C		VR	R	VR	BERC-BX-C0107
Campanula sulphurea Boiss.	Yellow Bellflower	زهرة الجرس الصفراء	A	Z	M	D	MED, TZ, D					C							EPIJS
Legousia falcata (Ten.) Fritsch ex Janch.	Syrian Venus' Looking Glass		A	Z	M-IT	A	MED	C	C	C	C	R	R	R	BERC-ST-C34
Legousia hybrid (L.) Delarbre	Common Violet		A	Z	M-ES	A	MED			VR						CR
Legousia pentagonia (L.) Thell.			A	Z	M-ES	F	MED			C			R
Legousia speculum-veneris (L.) Durande ex Vill.	Venus' Looking Glass	زهرة الجرس	A	Z	M-ES	F	MED			R		R	R		BERC-BX-C0561, BERC-ST-C35
Michauxia campanuloides L'Her.	Rough-Leaved Michauxia	مشوية	H	Z	M	H	MED						VR			CR
Cannabaceae
Celtis australis L.	Nettle Tree, European Nettle Tree	ميس، ميس الجنوب	T	Z	M	F	MED			R		VR	VR		BERC-BX-C0028		Ö	Ö
Capparaceae
Capparis aegyptia Lam. [Capparis spinosa var. aegyptia (Lam.) Boiss.]	, Egyptian Caper	كبار شوكي, قبر, كبار، لصوف، شفلح	C, PhS	Z	IT-SA	H	D	VC	C		VR			R	BERC-BX-C0106, BERC-ST-C36
Capparis decidua ( Forssk.) Edgew.		شندب، تندب، سوداد، حنبوق	T	Z	SUD	B	D	VR
Capparis sicula Duh.		كبار	C	Z	M-IT-SA	E	MED, TZ		VR		VC		VC		BERC-BX-C0579
Capparis spinosa L.	Caper Bush, Egyptian Caper, Common Caper	كبار، قبر، شَفَلَّح	C, H	Z	M	E, H	MED, TZ, D		C	VC	C	C	VC	C			Ö	Ö
Maerua crassifolia Forssk.		مَرو	T	Z	SUD	B, B	D	R								CR
Caprifoliaceae
Centranthus longiflorus Steven	Long-Flowered Spur-Valerian	أوركيد أوراق الصيف	H	Z	M-IT	N, E	MED			VR
Cephalaria joppensis (Rchb.) Coult.		فاقوع	A	Z	M	A, E	MED			C	R	C	VC		BERC-BX-C0089
Cephalaria syriaca (L.) Schrad. ex Roem. & Schult.	Syrian Scabious	فاقوع سوري، زوان، زوان أسمر	A	Z	M-IT	E	MED, TZ			C		R	R	VR
Cephalaria tenella Paine ex Boiss.	Sweet Scabious	فاقوع ناعم، مرار عسلوجي	A	Z	M	E	TZ			VR				VR	BERC-ST-C138				EPJ
Knautia integrifola (Honck. ex L.) Bertol.	Field Scabious		A	Z	M	A	MED, TZ			C			R		BERC-BX-C0569
Lomelosia argentea (L.) Greuter & Burdet[Scabiosa argentea L.]	Silvery Scabious	زهرة الجرب الفضية	C	Z	M-IT	A	MED			VR		R	VR	VR
Lomelosia palaestina (L.) Raf.[Lomelosia palaestina (L.) Raf.]			A	Z	M-IT	A	MED. TZ		VR	C	C	VR	C	C
Lomelosia porphyroneura (Blakelock) Greuter & Burdet[Lomelosia porphyroneura (Blakelock) Greuter & Burdet]			A	Z	IT-SA	B, G	TZ, D	R	C	VR	C			VR	BERC-BX-C0536
Lomelosia prolifera (L.) Greuter & Burdet[Scabiosa prolifera L]	Carmel Daisy, Prolific Scabious	زهرة الجرب، كعب الغزال، أُمّ الرُوَيْس	A	Z	M	A	MED			C	C	C	C	C				Ö
Lonicera etrusca Santi	Italian Honeysuckle	زهر العسل، سلطان الجبل، العبهر	V, PhS	Z	M	F	MED			C			C	VR	BERC-BX-C0174			Ö
Pterocephalus brevis Coult.		ركيبة	A	Z	M-IT	B, G	MED, TZ	C	C	VC	VC	C	C	VC	BERC-BX-C0526, BERC-ST-C139
Pterocephalus papposus (L.) Coult. [Pterocephalus plumosus (L.) Coulter]	Plumed Scabious	ليسينة، مرار العسلومي	A	Z	M-IT	A	MED, TZ, D		R	C	C	VR	R	C	BERC-ST-C140
Pterocephalus pulverulentus Boiss. & Balansa		اركيبة عربية	C	Z	IT	H	TZ, D						VR						EPIJS
Sixalix arenaria (Forssk.) Greuter & Burdet[Scabiosa rhizantha Viv.]			A	Z	SA	D	MED, TZ, D					VR
Sixalix eremophila (Boiss.) Greuter & Burdet[Scabiosa eremophila Boiss.]			A	Z	SA	D	D			VC		VR	VC
Valeriana dioscoridis Sm.	Italian Valerian	أصابع الرعل	H	Z	M	H	MED			C		VR	VR	R
Valerianella coronata (L.) DC.	Crowned Corn Salad	سمنة مكللة	A	Z	ES-M-IT	A	MED			VR					BERC-BX-C0541
Valerianella dufresnia Bunge ex Boiss.		سِمْنَة	A	Z	IT	G	D			VR
Valerianella echinata (L.) DC.	Prickly Valerian	سمنة مقنفذ	A	Z	M	F	MED			R
Valerianella kotschyi Boiss.		سمنة كتش	A	Z	IT	A	MED			C			VR			EN
Valerianella muricata (Steven) Baxter		سمنة مريقية	A	Z	M-IT	A	MED			VR					BERC-ST-C413
Valerianella orientalis Boiss. & Balansa		سمنة شرقية	A	Z	M	F	MED			VR
Valerianella oxyrrhyncha Fisch. & C.A.Mey.			A	Z	IT	G	TZ, D			R
Valerianella sclerocarpa Fisch. & C.A.Mey.		سمنة قاسية الثمر	A	Z	IT	A	TZ	VR		VR
Valerianella szovitsiana Fisch. & C.A. Mey.		سمنة زوفتس	A	Z	IT	G	D	VR	C	VC	VR	C	C	C
Valerianella vesicaria (L.) Moench	Bladder-Fruited Corn Salad	حشيشة القط	A	Z	M-IT	A	MED, TZ		C	C	R	R	C	C	BERC-BX-C0447,BERC-ST-C414
Cistaceae
Cistus creticus L.[Cistus incanus]	soft-hairy rockrose, pink rockrose	لباد زهري، لباد أحمر، قريضة حمراء	C	Z	M	A	MED, D			VC		C	C	VR	BERC-BX-C0157, BERC-ST-C58
Cistus salviifolius L.	Sage-Leaved Rockrose	لباد ابيض	C	Z	M	A	MED, D			C		C	C	R	BERC-BX-C0269
Fumana arabica (L.) Spach	Arabian Cistus	شهترج	C	Z	M	A	MED			VC		C	C		BERC-ST-C59
Fumana thymifolia (L.) Webb	Clammy Cistus	شهترج زعتري الأوراق	C	Z	M	A	MED, TZ		R	VC		C	C	VR	BERC-BX-C0232
Helianthemum aegyptiacum (L.) Mill.	Egyptian Sun-Rose	قظيم مصري	A	Z	M-IT	A	MED, TZ		VR	C	VR	R	R	C
Helianthemum kahiricum Delile	Cairo Sun-Rose	قظيم، رَقْرُوق	C	Z	SA	B, H, G	D	C	C	VR	VR	VR		VR
Helianthemum lasiocarpum desf ex Willk.		قظيم أهلب الثمر	A	Z	ES-M-IT	A	MED, TZ, D			C		R	VR
Helianthemum ledifolium (L.) Mill.	Ledum-Leaved Sun-Rose	جُرَّيْد، قظيم تبع الكما	A	Z	M	A, B, G	MED, TZ, D	C	C	C	C	C	VR	R
Helianthemum lippii (L.) Dum.- Courset		رقروق، جرد، ارجه، سويقة، رجرج، رعل	C	Z	SA - SUD	B, B	D	C	VR
Helianthemum salicifolium (L.) Mill.	Willow-Leaved Sun-Rose	جُرَّيْد، جريت، رفيدة	A	Z	ES-M-IT	A, B, G	MED, TZ, D	VR	VC	VC	C	C	C	VC	BERC-BX-C0407, BERC-ST-C60
Helianthemum sancti-antonii Schweinf. ex Boiss.			C	Z	SA	B, B	D	VR							BERC-BX-C0348
Helianthemum sessiliflorum (Desf.) Pers.	Sessile Sun-Rose	تبغ الكمى	C	Z	SA	D	D					VR
Helianthemum stipulatum (Forssk.) C.Chr.			C	Z	SA	D	MED, TZ, D					C
Helianthemum syriacum (Jacq.) Dum.Cours.	Lavender-Leaved Sun-Rose	قظيم سوري	C	Z	M	A	MED			C		R	VR		BERC-BX-C0482
Helianthemum ventosum Boiss.		رعر	C	Z	SA	G	D		VR	VR
Helianthemum vesicarium Boiss.	Pink Sun-Rose, sun-rose, sunrose	رويده، ورد الشمس	C	Z	IT	A, G	TZ, D		R	VC		R	VR	R
Caryophyllaceae
Agrostemma githago L.	Corn Cockle	خرم الحنطة	A	W	ES-M-IT	I	MED			VR		VR				CR
Ankyropetalum gypsophiloides Fenzl		معقوف عريقي	C	Z	IT	A, H	MED, TZ, D		R	R
Arenaria deflexa Decaisne	Cliff Sandwort	زهرة الرمال (المنجلية)	C, H	Z	M	O	MED		VR	VR					BERC-ST-C37
Arenaria serpyllifolia subsp. leptoclados (Rchb.) Nyman [Arenaria leptoclados (Reichb.) Guss.]	Lesser Thyme-Leaved Sandwort	زهرة الرمال (رفيعة التفرع)	A	Z	ES-M-IT	A, D, H	MED, TZ, D		C	C	VR	R	VR	C	BERC-BX-C0251
Bolanthus filicaulis (Boiss.) Barkoudah			H	Z	IT	H	TZ							R		EN
Bufonia virgata Boiss.			A	Z	M	A	TZ			C			VR	VR					EPJS
Cerastium dichotomum L.		قرناء ثنائية التشعب، اذن الفار	A	Z	M-IT	A	MED, TZ, D		VR	C	VR	R	VR
Cerastium dubium (Bastard) Guépin			A	Z	ES-M-IT	C	MED			VR				VR
Cerastium glomeratum Thuill.	Mouse-Ear, Chickweed, Sticky Mous-Ear Chickweed	قرناء متجمعة	A	Z	ES-M-IT	A	MED		VR	R		R	VR					Ö
Dianthus cyri Fisch. & Mey.	Pink sp.		A	Z	IT	A	MED						VR
Dianthus monadelphus Vent.	Pink sp.	قرنفل غوري	H	Z	IT	G	TZ, D		C	R
Dianthus strictus Banks & Sol.	Wild Pink	قرنفل بري، إسليسلح، قرنفل منقط	H	Z	M	A, G	MED, TZ, D		VC	VC	VC	C	C	VC	BERC-BX-C0148		Ö	Ö
Dianthus tripunctatus Sibth. et Sm.		قرنفل ثلاثي البقع	A	Z	M	A	MED					VR			BERC-ST-C38
Gymnocarpos decander Forssk.		جرد	C	Z	SA	B, H, G	D	VC	VC	VR	VR			VR
Gymnocarpos sclerocephalus (Decne.) Dahlgren & Thulin [Sclerocephalus arabicus Boiss.]	Barra	ضريسة، دميان، ثريزة	A	Z	SA	B, G	D	C	R									Ö
Gypsophila capillaris (Forssk.) C.Chr. [Gypsophila arabica Barkoudah]		اسليسلة	C	Z	IT	A, B, G	TZ, D	C	C	C	C	C	VR	VC
Gypsophila pilosa Huds.	Hairy Soapwort	ارقيقة وبرة	A	Z	IT	G	TZ, D	VR		R		VR			BERC-BX-C0524
Gypsophila viscosa Murray		ارقيقة لزجة	A	Z	IT	D	D					VR
Herniaria glabra L.	Smooth Rupture-Wort	حشيشة الفتق الملساء	A	W	ES-M-IT	A	MED			VR
Herniaria hemistemon J. Gay	Diandrous Rupture-Wort	شولة، ام لبيدة	H	W	SA	B, G, J	D	C	VC	VR	VR	VR		VC
Herniaria hirsuta L.	Hairy Rupture Wart	أم لبيدة، عِش الشُولَة، غبرة، حشيشة الفتق (الزباء)، شويل	A	W	ES-M-IT	B, G	TZ, D	VC	VC	C	C	C	R	C	BERC-ST-C40			Ö
Holosteum umbellatum L.	Jagged Chickweed	غبيرة خيمية	A	Z	M-IT	G	TZ, D		C	R		VR	VR
Holosteum umbellatum subsp. glutinosum (M.Bieb.) Nyman [Holosteum glutinosum (M.Bieb) Fisc.& C.A.Mey.]		غبيرة خيمية	A	Z	IT	A, G	TZ, D			VR
Minuartia decipiens Bornm.		أبو حربية زهري	A	Z	M	H	MED, TZ		VR	C	C	VR	C	C	BERC-ST-C41
Minuartia globulosa (Labill.) Schinz & Thell.			A	Z	M	A	MED			VR
Minuartia hybrida (Vill.) Schischk.	Fine-Leaved Sandwort	قلقلة هجينة	A	Z	M-IT	A, H	MED, TZ, D		C	C		R	C	VR
Minuartia mediterranea (Ledeb. ex Link) K.Malý[Minuartia mediterranea (Ledeb. ex Link) Gren.]		قلقلة متوسطة	A	Z	M	A	MED		VR	C		R	R	C
Minuartia picta (Sm.) Bornm.	Sandwort	ابو حربية	A	Z	IT	A, B, G	TZ, D		C	C				R
Paronychia Arabica (L.) DC	Arabian Knotgrass	عرفج	H, A	Z	SA	D	D					VR
Paronychia argentea Lam.	Silvery Whitlow- Wart	رجل الحمامة، ماسة، فضية، حشيشة الدهيس، شويشة الراعي، فرش الأرض	H	Z	M	A	MED, TZ	VR	VC	VC	C	C	C	C	BERC-BX-C0009		Ö	Ö
Paronychia capitata (L.) Lam.			H	Z	M	A, H	MED, D		VR	R	VR		R	R
Paronychia palaestina Eig			H	Z	M	M	MED					VR							EPI
Paronychia sinaica Fresen.	Algerian tea	رجل حمامة غزاوية	H	W	IT	H	MED, TZ, D	R	VC	C	C	R	R	C	BERC-ST-C42
Petrorhagia dubia (Raf.) G.López & Romo[Petrorhagia velutina (Guss.) P.W.Ball & Heywood]			A	Z	M	A	MED			VR		VR
Petrorhagia zoharyana A.Liston			A	Z	M	A, G	MED, TZ, D		VR		R		VR	VR		EN
Polycarpaea robbairea (Kuntze) Greuter & Burdet[Robbairea delileana Milne-Redhead/ Robbairea prostrata (Forssk.) Boiss. ]			C	Z	SA - SUD	B	D	VC	R
Polycarpon succulentum (Delile) J.Gay	Allseed, Arabic All-Seed		A	Z	SA	D	MED, TZ, D					C
Polycarpon tetraphyllum (L.)L.	Four-Leaved All-Seed	ريحاي	A	Z	M-ES		MED, TZ, D	C	C	R	C	C	R	R
Pteranthus dichotomus Forssk.		النبات المُجَنَّح، رريد	A	Z	SA	B, G, J	D	VC	R	R	C	R		C
Sagina apetala Ard.	Dwarf Pearl-Wort	سجينة لا بتلية	A	Z	ES-M-IT	A, O, Q, I	MED		VR	R		R	VR
Silene aegyptiaca (L.) L. fil.	Campion sp., Egyptian Campion	حيلوان مصري، نوار، عوينة البقرة	A	Z	M	A, E, I	MED, TZ			C	VR	R	C	C	BERC-BX-C0497, BERC-ST-C43
Silene alexandrina (Asch.) Danin	Campion sp.	حيلوان اسكندراني	A	Z	M-IT	A, B, G	TZ, D			VR
Silene apetala Willd. [Silene decipiens Barceló ]	Campion sp., Apetalous Campion	حيلوان عديم البتلات	A	Z	M-IT	A, B, G	MED, TZ, D	C	VC	C	C	R	R	C
Silene arabica Boiss.	Campion sp., Arabian Catchfly	حيلوان عربي	A	Z	SA	D, B	D	VR			VR
Silene behen L.	Campion sp., Bladder Campion	حيلوان بهمن	A	Z	M	A	MED			R		VR	VR		BERC-ST-C44
Silene colorata Poir.	Campion sp., Cloven-Petalled Campion	عين البنت	A	Z	M	A, G	MED, TZ, D		C	C			VR		BERC-BX-C0434. BERC-ST-C45
Silene coniflora Nees ex Otth	Campion sp.	حيلوان معرق	A	Z	IT	G	TZ, D		C	C			VR	VR
Silene conoidea L.	Campion sp., Conoid Catchfly	قطينة, كريشة الجدي، زَعفر، سمسم، الشب العايق	A	Z	M-IT	G	TZ, D			R		VR	VR		BERC-BX-C0553
Silene crassipes Fenzl	Campion sp.	حيلوان ثخينة الزنود، الشب العايق	A	Z	M	I	MED	C	C	R	C		R	C					EPIJS
Silene damascena Boiss. & Gaill.	Campion sp.	الشب العايق	A	Z	M	A	MED, TZ		VR	R		VR	R	VR
Silene dichotoma Ehrh. subsp. Racemosa (Otth.) Graenber et Graenber fil.	Campion sp.	حيلوان ثنائي التفرع	H	Z	M	A, I	MED,TZ					R	VR		BERC-ST-C46
Silene dichotoma Ehrh.[Silene trinervis Banks & Sol.]	Campion sp.	حيلوان ثنائي التفرع	H	Z	M	A, I	MED, TZ		VR	R		VR	R	VR
Silene fuscata Link ex Brot.	Campion sp.	حيلوان اسمر	A	Z	M	C	MED, TZ					R	VR
Silene gallica L.	Campion sp., Small-Flowered Catchfly		A	Z	M-ES	D	MED		C	R				VR
Silene grisea Boiss.	Campion sp.	حيلوان اشهب	H	Z	M	H	MED, TZ	VC	C	VR	C	R	VR	C					EPIJS
Silene linearis Decne.	Campion sp.	عبيش	A	Z	SUD	E, B, G	TZ, D		VR	C		VR	VR	VR
Silene longipetala Vent.	Campion sp.	حيلوان طويل البتلات، قرنفل بري	H	Z	M	A	MED, TZ, D			VR			VR
Silene macrodonta Boiss.	Campion sp.	حيلوان كبير الاسنان	A	Z	M	A	TZ					R				EN
Silene modesta Boiss. & Blanche	Campion sp.		A	Z	M	A, D	MED			C		C		R					EPIJS
Silene muscipula L.	Campion sp., Spanish Campion	حيلوان لاقط الذباب	A	Z	M	E	MED, TZ		C	R	R	R	VR
Silene nocturna L.	Campion sp., Night-Flowering Catchfly	حيلوان ليل الزهر	A	Z	M	A, G	MED, TZ, D		VR	VR	R			R
Silene oxyodonta Barbey	Campion sp.	حيلوان حاد الاسنان	A	Z	M	A	TZ		VR	VR		C	VR	R					EPJS
Silene palaestina Boiss.	Campion sp., Palestine Campion	حيلوان فلسطيني، عين البنت، شب العايك	A	Z	M	A, D	MED					VR			BERC-BX-C0125, BERC-BX-C0501				EPIJS
Silene papillosa Boiss.	Campion sp.	حيلوان فلسطيني، عين البنت، شب العايك	A	Z	M	D	MED		R	VR	VR	VR	C			CR			EPIJ
Silene rubella L.	Campion sp.	أبو النَّجف، نشاش الذبان	A	Z	M	I	MED					C	VR
Silene succulenta Forssk.	Campion sp.	عطر	C	Z	M	M, D	MED			R			VR
Silene swertiaefolia Boiss.	Campion sp.	حيلوان كبير	C	Z	M-IT	A	MED, TZ		VR	R			VR
Silene tridentata Desf.	Campion sp.	حيلوان مسنن	A	Z	IT	G	TZ, D	VR				R
Silene villosa Forssk.	Campion sp., Villous Campion	طربه، نوار، عطاني، كحلة	A	Z	SA	D	MED, D	R	C	VR
Silene vivianii Steud.	Campion sp.	حيلوان صحراوي	A	Z	SA	B, G	D			C			R
Silene vulgaris (Moench) Garke	Rattlebox, White Bladder Campion	فقيع، طقيق، خشخيش، نوار	H	Z	ES-M-IT	A	MED, TZ, D		VR	VR				R	BERC-BX-C0219, BERC-ST-C47			Ö
Silene oxyodonta Barb.-Boiss. & Barbey	Campion sp.		A	Z	M	A	D, TZ	R	C	VC	VC	VC	VC	C
Spergula arvensis L.	Corn spurrey	قليلقة الحقول	A	Z	M-ES	E, I	MED	C	C	R	C		VR	C
Spergula fallax (Lowe) E.H.L.Krause	Little Spurrey	قْليقْلَة	A	Z	SA	B, G, J, K, K	D			VR
Spergularia bocconei (Scheele) Asch. & Graebn.			A	Z	M-ES	A	MED, TZ	VC	VC	R	VC	VR	VR	R
Spergularia diandra (Guss.) Heldr.	Sandsparry sp., Diandrous Sea-Spurrey	أم ثريب، أبو غلة ، قليقلة	A	Z	M-IT-SA	B, G, J, K, K	TZ, D					R
Spergularia media (L.) C.Presl [Spergularia maritima (All.) Chiov. ]	Greater Sea-Spurrey	أم ثريب	H	Z	ES-M-IT	J	MED, D			VR		R	VR
Spergularia rubra (L.) J.Presl & C.Presl	Red Sand-Spurrey	أم ثريب الحمراء، عشبة حمراء	A	Z	M-ES	C	MED, TZ	VR			VR	VR
Spergularia salina J.Presl & C.Presl	Lesser Sea-Spurrey	أبو غُلام	H, A	Z	ES-M-IT	J	MED, TZ, D	R	VR		C	VR
Stellaria media (L.) Vill.	Chickweed, Stitchwort, Common Chickweed	قزازة، نجمية وسطية	A	Z	PT	A	MED	VR		R	R	C	R		BERC-BX-C0458			Ö
Stellaria pallida (Dumort.) Crép.		حَشيش القِزَاز، نجمية باهتة	A	Z	M-ES	C, I	MED, TZ, D		R	R
Telephium sphaerospermum Boiss.			H	Z	SA - SUD	D, B, B	D		C	C	C	VR	R	C
Vaccaria hispanica (Miller) Rauschert		فول العرب	A	Z	M	I	MED, D			VR		VR	R		BERC-ST-C49
Velezia rigida L.		دبيقة قاسية	A	Z	M	A, H	MED, TZ, D			VR					BERC-BX-C0472, BERC-ST-C50
Ceratophyllaceae
Ceratophyllum demersum L.	morass-weed, Common Hornwort	حامول	HE	H	T-M-ES	C	MED					VR	VR
Cleomaceae
Cleome amblyocarpa Barratte & Murb.		خُنَّيْز، زرفة	A	Z	SA	D	D	C	C	VR
Cleome arabica L.	Spider Flower	شَجَرَة وحش	C	Z	SUD	B	D	C
Cleome droserifolia (Forskal) Dalile		سموه	C	Z	SUD	B	D	C
Compositae
Aaronsohnia factorovskyi Warb. & Eig	Faktorowsky's Aaronsonia	الَجارِسة، اقحوان أقرع، ربيان أصفر، بابونج صغير	A	Z	SA	B, G	D	VC	VC		C			R
Achillea arabica Kotschy	Yellow Milfoil	أخيليا، زقزقة العصفور، بعيثران، قيصوم	H	Z	M-IT	A	MED, TZ			C		VR	VR		BERC-ST-C61			Ö
Achillea cretica L. [Achillea santolina Lindl.]	Santolina-Leaved Sneezwort	جعدة صبيان, فلفل رفيع، قيصوم	H	Z	IT	G	D		C	C		R		VR	BERC-BX-C0523
Achillea fragrantissima Forssk. Sch.Bip.	Yarrow, Lavender Cotton	قَيصُوْم جَبَلي، قيصوم، قيصون	H	Z	IT-SA	G	D	C	VC	R		VR		VR				Ö
Achillea aleppica DC.	Aleppo Milfoil	جعدة صبيان, فلفل رفيع، أخيليا	C	Z	IT	A	TZ		VR	R
Aetheorhiza bulbosa (L.) Cass.	Hawk's beard, Bulbous Hawk's Beard	بيض الأرض	H	Z	M	F	MED			C		R	R
Anthemis bornmuelleri Stoj. & Acht.		اقحوان	A	Z	M	A	MED			R	VR	C	C	VR					EPIJS
Anthemis cornucopiae Boiss.		اقحوان عديد القرون	A	Z	M	F	MED						C						EPIJS
Anthemis eliezrae Eig			A	Z	SA	B, G	D					VR							EPI
Anthemis hebronica Boiss. & Kotschy		اقحوان الخليل	A	Z	IT	A	TZ	R	R	VC	C	R	C	C
Anthemis hyalina DC.		اقحوان	A	Z	IT	A	MED			R						VU
Anthemis indurata Delile [Anthemis philistea Boiss]			A	Z	IT		MED					R				EN
Anthemis leucanthemifolia Boiss. & Blanche			A	Z	M	D	MED, TZ					C	VR						EPIS
Anthemis maris-mortui Eig		عرابيان	A	Z	SA	B, G	D	C	C	VR	C			VR					EPIJS
Anthemis melampodina Delile		زَمْلُوق، أاريبيان	A	Z	SA	B, G	D	C	R										EPIJ
Anthemis pseudocotula Boiss.	Common Chamomile	اقحوان، إربَّيان	A	Z	M-IT-SA	A, B, G	MED, TZ, D	C	VC	VC	VC	C	C	VC	BERC-BX-C0041, BERC-ST-C62
Anthemis zoharyana Eig			A	Z	SA	B	D			VR									EPIJ
Anvillea garcinii (Burm.f.) DC.	Arabian Oxeye		C	Z	SA	B	D	C	VR
Artemisia herba-alba Asso	White Wormwood	شِيحْ	C	W	IT	G	D	R	VC	C	VR			R				Ö
Artemisia monosperma Delile	Sand Wormwood	عاذِر	C	W	SA	D	MED, TZ, D			VR		C	VR
Asteriscus aquaticus (L.) Less.	Sweet Scented Oxeye	ربض مائي	A	Z	M	A	MED, TZ			R	C	C	R	C
Asteriscus graveolens (Forssk.) Less.	Fragrant Oxeye	ربض	C	Z	SA	B	D	VC	C
Atractylis cancellata L.	Netted Distaff Thistle	أم خرس، جُرَّيْس	A	Z	M	A	MED, TZ	C	C	C	VC	C	C	C	BERC-BX-C0244
Atractylis carduus (Forssk.) C.Chr.	Yellow Distaff Thistle	جِلْوه، خرشوف، شويكه	C	Z	SA	D	MED, TZ, D	C	R			C
Atractylis phaeolepis Pomel			C	Z	SA	B, G	D	VR	VR
Atractylis prolifera Bois.			A	Z	SA	G	D	VR	C	VR	C	R		C
Atractylis serratuloides (Cass.) DC.			C	Z	SA	G	TZ, D		C	R		C
Bellis annua L.	Annual Daisy	أقحوان حولي	A	Z	M	A	MED			VR		VR	VR
Bellis perennis L.	English daisy	زهر اللؤلؤ	H	Z	ES	A	MED			VR
Bellis sylvestris Cirillo	Southern Daisy	اقحوان ابيض، لؤلؤية صغيرة	H	Z	M	A	MED			C		VR	R		BERC-BX-C0331
Calendula arvensis M.Bieb.	Field Marigold	قحوان الحقل، مخلب القط، عِين البقر	A	Z	M-IT	A, B, G	MED, TZ, D	VC	VC	VC	VC	C	C	VC	BERC-BX-C0342, BERC-ST-C66
Calendula pachysperma Zohary	Thick-Fruited Marigold	مخالب القط	A	Z	M	A	TZ	R	R		C	VR	C	VR					EPIJS
Calendula Palaestina Boiss.	Palestine Marigold	أقحوان فلسطيني	A	Z	M	A	MED		C	C	C	VR	C	C	BERC-BX-C0517				EPIJS
Calendula tripterocarpa Rupr.	winged-fruited marigold, Three-Winged Marigold	حنوة، أقحوان، قحوان، أزريون	A	Z	SA	B	D	VR							BERC-BX-C0381
Cardopatium corymbosum (L.) Pers.	Black Chamaeleon	أسد الأرض	H	Z	M	A	MED			R			VR	VR
Carduus argentatus L.	silvery plumed-thistle, Silvery Thistle	شوك عنتر،شوك فضي	A	Z	M	E	MED, TZ, D	VR	C	VC	C	C	C	C	BERC-BX-C0088, BERC-ST-C67
Carduus getulus Pomel	Sedge sp.		A	Z	SA	B, G	D		VR			VR
Carduus pycnocephalus subsp. marmoratus (Boiss. & Heldr.) P.H.Davis [Carduus australis L.f.]		لسان الدب، شَدْق الجَمَل	A	Z	IT	B, G	MED, D					VR
Carlina comosa (Spreng.) Greuter[Atractylis comosa (Spreng.) Sieber ex Cass. ]	beautiful distaff-thistle	شوك الغزال	H	Z	M	A	MED			VC		R	C		BERC-BX-C0415				EPIJ
Carlina curetum Heldr. ex Halacsy	Involucrate Carline Thistle	زند العبد	H	Z	M	A	MED			VC		C	VC	R	BERC-BX-C0220
Carlina hispanica Lam.	Corymbed Carline Thistle, Spanish Carline Thistle	زند العبد، زند العبد	H	Z	M	A, H	TZ, D	VR	VC	VC	VC	VR	C	VC			Ö	Ö
Carlina lanata L.	Wooly Carline Thistle	زند العبد الصوفي	A	Z	M	A	MED					R	R
Carlina libanotica Boiss.	Lebanon Carline Thistle		H	Z	M	A, H	MED	VR	VC	VC	VC	VR	C	VC
Carlina racemosa L.			A	Z	M	A	MED						VR
Carthamus glaucus M.Bieb.	Glaucus Ssfflower	قوص، قوس (أيلول)	A	Z	M	A	MED, TZ			VR	VC		C	C
Carthamus nitidus Boiss.	glossy safflower	قوص	A	Z	SA	B, G	TZ, D	VC	VC	C	VC		VR	VC
Carthamus tenuis (Boiss. & Blanche) Bornm.	slender safflower	قوص عادي	A	Z	M	A	MED, TZ	C	VC	VC	VC	VC	VC	VC	BERC-BX-C0582, BERC-ST-C68
Catananche lutea L.	yellow cupidone	ذوينة الجدي، اقحوان ذهبي	A	Z	M	A	MED			VC		R	C	C	BERC-BX-C0454, BERC-ST-C69
Centaurea aegyptiaca L.	Egyptian starthistle, Egyptian Centaury		C	Z	SA	G	D	R	C	R		VR
Centaurea benedicta (L.) L. [Cnicus benedictus L.]	Blessed Thistle		A	Z	M-IT	A, G	MED, TZ, D			R		C	VR	VR
Centaurea crocodylium L.	Blush Centaury	قنطريون وردي	A	Z	M	A	MED			R		VR	R						EPIJS
Centaurea cyanoides Berg	Syrian Cornflower	شبة، قنطريون عنبري	A	Z	M	A	MED			C		VR	C		BERC-BX-C0083, BERC-ST-C70			Ö	EPIJS
Centaurea eryngioides Lam.	Eryngo Star Thistle	ذقن الوعل، مرار بنفسجي، مراره	H	Z	IT	H	TZ, D	R	VC	C	VR		VR	R	BERC-BX-C0575
Centaurea hyalolepis Boiss.		مرار شفافي، الجميله	A	Z	M-IT	A, G	MED, TZ, D	C	VC	VC	VC	C	C	VC	BERC-ST-C71
Centaurea iberica Trevir. ex Spreng.	Iberian centaury	مرار شائع، مرار عادي، شوك الدردار	A	Z	M-IT	E	MED, TZ		C	VC	C	C	C	C	BERC-BX-C0085, BERC-ST-C72		Ö
Centaurea lanulata Eig		مرار صوفي	H	Z	SA	B	D	VC	C	VR									EPIJ
Centaurea pallescens Delile	Pale Centaury	مرار باهت، مرار، غدي	A	Z	SA	B, G	D	C	C		VR	VR
Centaurea procurrens Sieber ex Spreng.	procumbent centaury	مرار زاحف	C	Z	M	D	MED, TZ					VC	VR						EPIJ
Centaurea rigida Banks & Sol.	Many-Headed Centaury		H	Z	IT	A	TZ			VR		VR
Centaurea verutum L.		عطب	A	Z	M	A	MED			VR		C	VR	C
Centaurea ascalonica Bornm.		كتان زهري	H	Z	M	A	TZ			R		R	VR	R	BERC-BX-C0087	CR			EPIJ
Chardinia orientalis (L.) Kuntze	Lipfern	شَرْدِنْيَة شَـرْقِيَّة	A	Z	IT	A, N	MED, TZ, D			R				VR
Chiliadenus iphionoides (Boiss. & Blanche) Brullo [Varthemia iphionoides Boiss & Blanche]	Common Verthemia	كتيلة، صفيرة، شتيلة	C	Z	M	H	MED, TZ, D	R	VC	VC	C	R	VC	VC	BERC-BX-C0135, BERC-ST-C73			Ö
Chlamydophora tridentata Delile Ehrenb. ex Less.		أذينة مسننة	A	Z	M-SA	J	MED, TZ	R			C					VU
Chondrilla juncea L	Skeleton Weed	خمدويل	H	Z	M-IT	A	MED			C		VR	VR	VR
Cichorium pumilum Jacq.	Dwarf Chicory	سِريس، علك	A	Z	M-IT	A	MED, TZ	R	C	VC	VC	VC	VC	VC	BERC-BX-C0123, BERC-ST-C76		Ö	Ö
Cirsium alatum (S.G.Gmel.) Bobrov			H	Z	IT	C	TZ						VR
Cirsium phyllocephalum Boiss. & Blanche	Leafy-Headed Plumed Thistle	شوك، شرشر	H	Z	M	A	MED			C			R	VR	BERC-BX-C0493				EPIJS
Cladanthus mixtus (L.) Chevall.[Ormenis mixta (L.) Dumort.]	Simple-Leaved Chamomile		A	Z	M	D	MED, TZ					C	VR
Coleostephus myconis (L.) Rchb.f. [Chrysanthemum myconis L.]	Tongue-Leaved Chrysanthemum		A	Z	M	A	MED					VR	R
Cota palaestina Reut. ex Unger & Kotschy. [ Anthemis palestina (Reut. ex Kotschy) Reut. ex Boiss. ]	Chamomile, Daisy	أقحوان فلسطيني	A	Z	M	A	MED, TZ			C	VR	R	C	R	BERC-BX-C0228		Ö	Ö	EPIJS
Cota tinctoria (L.) J.Gay[Anthemis tinctoria L.]	Dyer's Chamomile	أقحوان أصفر، بهار الصباغين	H	Z	M	A	MED			R			VR					Ö
Crepis aculeata (DC.) Boiss.	Prickly Hawk's Beard		A	Z	M	D	MED, TZ					C	VR						EPIJS
Crepis aspera L. var. dillacerata Bornm.	Rough Hawk's Beard	صفيرة، خفية جائسة	A	Z	M	A	MED, TZ, D	C	C	C	VC	C	C	C	BERC-ST-C78
Crepis hierosolymitana Boiss.	Jerusalem Hawk's Beard	صفيرة، صفيرة قدسية	H	Z	M	A	MED		VR	C			R
Crepis micrantha Czerep.		صفيرة صغيرة، الحلاوى	A	Z	M-IT	A	MED, TZ			VR	R		VR
Crepis palaestina (Boiss.) Bornm.		صفيرة فلسطينية	A	Z	M	F	MED, TZ		VR	C	R	VR	C		BERC-ST-C79
Crepis reuteriana Boiss.	Reuter's Hawk's Beard	صفيرة روتر	H	Z	M	F	MED			R			R
Crepis sancta (L.) Bornm.		صفيرة مقدسة، حوذان	A	Z	M-SA	A, B, G	MED, TZ, D	R	C	VC	C	C	C	C
Crepis senecioides Delile		صفيرة عربية	A	Z	SA	B	D		C		C
Crepis syriaca (Bornm.) Babc. & Navashin		صفيرة سورية	A	Z	M	A	MED				R		VC	C					EPIJS
Crupina crupinastrum (Moris) Vis.	False Saw-Wort	كروبينيا	A	Z	M-IT	A	MED, TZ	VR	R	VC	R	C	C	C	BERC-ST-C80
Cymbolaena griffithii (A.Gray) Wagenitz			A	W	IT	A, G	TZ			R
Cynara syriaca Boiss.	Bermuda grass; Dog's tooth, Wild Artichocke	خرشوف بري،خرشوف سوري، أرضي شوكي	H	Z	M-IT	A	MED					R	VR						EPIJS
Dittrichia graveolens ( L.) Greuter	Strong-Smelling Inula	طيون رفيع	A	Z	M	E	MED			C		R	C	VR
Dittrichia viscosa (L.) Greuter[Inula viscosa (L.) Ait.]	Inula, Clammy Inula	عرق الطيون، طيون	C	Z	M	C, E	MED, TZ, D	VR	C	C	R	VC	VC	C	BERC-BX-C0032, BERC-ST-C86			Ö
Doellia bovei (DC.) Anderb.			C	Z	SA- SUD	C	D, MED	R	VR				VR			VU
Echinops acantholepis Jaub. & Spach [Acantholepis orientalis Less.]			A	Z	IT	B	D	R	C
Echinops philistaeus Feinbrun & Zohary			C	Z	M	D	MED, TZ					C							EPIJ
Echinops polyceras Boiss.[Echinops gaillardotii Boiss.]	Blanche Globe-Thistle	شوك الجمال، ارث، شوك الحمال الازرق	H	Z	IT	A, B, H, G	D	C	VC	C	C	R	VR	VC
Echinops pungens Trautv. [Echinops adenocaulos Boiss.]		ارث شائع، خشير	C, H	Z	M	A	MED,TZ		VR	VC	C	C	VC	VC	BERC-ST-C81, BERC-BX-C0100
Eupatorium cannabinum L.	Common Hemp Agrimony	غافثية، خد البنت	H	Z	ES-M-IT	C	MED	R	VR				VR
Filago contracta (Boiss.) Chrtek & Holub		قطينة متقلصة	A	W	IT	A, G	TZ, D	VR	C	C	C	VR	C	VC	BERC-BX-C0478
Filago davisii (Holub ex Grierson) Feinbrun [Logfia davisii Holub ex Grierson]		قطينة دفيس	A	W	ES-M-IT	A	MED					VR	VR
Filago desertorum Pomel	Desert Cotton-Rose	قُطَّيْنة	A	W	IT-SA	B, G	D	C	C	VR	C	VR		R	BERC-ST-C82
Filago eriocephala Guss.	Horewort	قطينة صوفية الرؤوس	A	W	M	F	MED			R		R	VR
Filago gallica (L.) L. [Logfia gallica (L.) Coss. & Germ.]	Narrow-Leaved Cudweed		A	W	M	A	MED			VR		R	VR
Filago inexpectata Wagenitz		قطينة غير متوقعة	A	W	M	A	MED, TZ	VR					VR						EPIJ
Filago palaestina (Boiss.) Chrtek & Holub		قطينة فلسطينية	A	W	IT	A	MED, TZ	VR	C	C	C	VR	R	C
Filago pyramidata L.	Broad-Leaved Cudweed	قطينة حرمية، قطينة	A	W	M	A	MED, TZ, D		C	VC	C	C	C	C	BERC-BX-C0178, BERC-ST-C83, BERC-BX-C0503
Garhadiolus hedypnois Jaub. & Spach [Garhadiolus angulosus Jaub. & Spach]			A	Z	IT	B, G	TZ	VR
Geropogon hybridus (L.) Sch. Bip.	Goat's Beard	ذيل الفرس، ذنب الفرس، ضبح	A	Z	M-IT	A	MED, TZ		R	C	C	C	C	C	BERC-BX-C0205
Glebionis coronaria (L.) Cass. ex Spach [Chrysanthemum coronarium L.]	Corn Marigold, Common Chrysanthemum	بسباس، أقحوان ذهبي	A	Z	M	K, K	MED, TZ, D	C	C	C	VC	VC	C	C	BERC-BX-C0068, BERC-ST-C74		Ö	Ö
Glebionis segetum (L.) Fourr.[Chrysanthemum segetum L.]	Corn Marigold	ورد اصفر, بسباس، اقحوان	A	Z	M	A	MED			C		R	C		BERC-BX-C0392, BERC-ST-C75
Gundelia tournefortii L.	Gundelia, Tumble Thistle	عكوب، كعوب	H	Z	IT	A, G	MED, TZ		C	VC	C	C	C	VC	BERC-BX-C0515, BERC-ST-C84		Ö	Ö
Gymnarrhena micrantha Desf.		عيْن بَعَارين، خف الكلب	A	Z	SA	D, B, G	D	C	C	R	C	VR		C
Hedypnois rhagadioloides (L.) F.W.Schmidt		رويسة جبل	A	Z	M	A	MED, TZ, D	C	VC	VC	VC	VC	C	VC	BERC-BX-C0565
Helichrysum sanguineum (L.) Kostel.	Red Everlasting	دم الغزال، بزاز العذراء، دم المسيح، صوفان	H	Z	M	A	MED			C		VR	C		BERC-BX-C0091
Helminthotheca echioides (L.) Holub	Helminthia, Bristly Ox-Tongue	وريقة	A	Z	M-IT	C, E	MED			R	VR	R	C
Heteranthemis viscidehirta Schott [Chrysanthemum viscosum Desf.]			A	Z	M	D	MED					VR				CR
Hyoseris scabra L.			A	Z	M	A	MED		VR	R		VR	VR	R
Hypochaeris achyrophorus L.	Mediterranean Cat's-Ear		A	Z	ES-M-IT	A	MED			R
Hypochaeris glabra L.	Smooth Cat's-Ear	عضيد	A	Z	M-ES	D	MED					R
Iberis odorata L.	Sweet Candytuft	حرفة (عطرة)	A	Z	M	A	TZ			R			VR			VU
Ifloga spicata (Forssk.) Sch.Bip.		تُرْبَة،زنيمة	A	W	SA	D	MED, TZ, D	R	VR			C	VR	VR
Iphiona maris-mortui Feinbrun			C	Z	SA	B, B	D	C											EPIJ
Klasea cerinthifolia (Sm.) Greuter & Wagenitz [Serratula cerinthifolia (Sm.) Boiss.]			H	Z	M-IT	A	MED			C		VR	C		BERC-BX-C0153
Koelpinia linearis Pall.		لِحْيَة التَيْس، ذعلوق	A	Z	IT-SA	B, G	D	R	C	R	C	VR		VR
Lachnophyllum noeanum Boiss.			H	Z	IT	E	MED, TZ			VR		VR	VR			EN
Lactuca hispida DC. [Cephalorrhynchus tuberosus (Steven) Schchian ]			H	Z	M-IT	N	MED			VR
Lactuca orientalis Boiss.	Oriental Lettuce	خس شرقي، خيص،ربحلة	C	Z	IT	A, B, G	TZ, D	VR	VC	C			VR	VR				Ö
Lactuca saligna L.	Willow Leaf Lettuce, Least Lettuce	خس بري، لبين الشيخ	A	Z	M-IT-SA	E, K, K	MED, TZ	VR	VR	C		C	C	VR	BERC-BX-C0302		Ö	Ö
Lactuca serriola L. [Lactuca scariola L.]	Prickly Lettuce, Milk Thistle	خس الزيت، خس الحمار، خَس البقر، لبين	A	Z	ES-M-IT	E, K, K	MED, TZ, D	R	C	VC		VC	VC	C	BERC-BX-C0067, BERC-ST-C87			Ö
Lactuca tuberosa Jacq.		خس بري	H	Z	M-IT	A	MED			C		VR	C	R	BERC-BX-C0239, BERC-ST-C88
Lactuca undulata Ledeb.[Lactucella undulata (Ledeb.) Nazarova]			A	Z	IT	E, G	D		VR	VR
Lactuca viminea (L.) J.Presl & C.Presl	Twigged Lettuce	خس	H	Z	M-IT	A	MED			C			C
Laphangium luteoalbum (L.) Tzvelev [Pseudognaphalium luteo-album (L.) Hilliard & B.L. Burtt ]	Cud Weed, Jersey Cudweed	قطنية	H	Z	PT	C	MED. D						VR					Ö
Lasiopogon muscoides (Desf.) DC.		قطينة, كريشة الجدي	A	W	SA	B, G	D	R	R					VR	BERC-BX-C0552
Launaea angustifolia (Desf.) Kuntze	Arabian Launea	مُرّار، حديدة يمرور	A	Z	SA	B, B	D	C	VR
Launaea fragilis (Asso) Pau[Launaea resedifolia (L.) Kuntze]			H	Z	M	D	MED. TZ					R
Launaea mucronata (Forssk.) Muschl.		يمرور	A	Z	SA	D	D	R
Launaea nudicaulis (L.) Hook.f.		حوة، مرار، هندباء، حوذان، لصيق	H	Z	SA	B, B	D	VC	C		R	VR
Leontodon laciniatus (Bertol.) Widder		مَرار(مُرار)، ربيان صحراوي	A	Z	IT-SA	B, G	D	VR			C	VR
Leontodon tuberosus L.[Thrincia tuberosa (L.) DC.]		كتيمه، ربيان جبل	H	Z	M	A	MED. TZ		VR	C		C	C	VR
Leysera leyseroides (Desf.) Maire		رقيقة	A	Z	SA - SUD	B, B	D	C	R
Limbarda crithmoides (L.) Dumort.	Golden Samphire	هليون سميك الأوراق	C	Z	M	M, J	MED, TZ, D	R			VR	C	VR	VR
Matricaria aurea (L.) Sch. Bip.	Golden Cotula	بابونجج، بابونج ذهبي	A	Z	M-IT	K, K	MED, TZ, D	R	C	C	C	R	VR	R	BERC-ST-C89		Ö	Ö
Matricaria chamomilla L.[Matricaria recutita L.]	Wild Chamomile	بابونج	A	Z	ES-M-IT	K, K	MED			R		VR
Micropus supinus L.	Trailing Micropus		A	W	M-IT	A	MED			R		VR	VR
Notobasis syriaca (L.) Cass.	Syrian Thistle	خرفيش عادي، خرفيش الكبير، خرفيش جمال	A	Z	M	A, E	MED, TZ	C	C	VC	C	VC	VC	VC	BERC-BX-C0076		Ö	Ö
Onopordum alexandrinum Boiss.		عتور، شوك، كعوب	H	Z	IT-SA	G	TZ, D			R		R							EPIJ
Onopordum carduiforme Boiss[Onopordum telavivense Eig]		زعكور، خرفيش	H	Z	M	A	MED, TZ			R		C	VR						EPIJ
Onopordum cynarocephalum Boiss. & Blanche[Onopordum cynarocephalum Boiss. Et Blanche subsp. Cynarocephalum]	Artichoke Cotton Thistle	شوك الجمل، شوك الجمال الاحمر، خرفيش	H	Z	M	K, K	MED		VR	C			C	R	BERC-BX-C0182, BERC-ST-C90				EPIJS
Onopordum jordanicola Eig		خرفيش أردني	H	Z	SA	G	MED, TZ				R								EPIJ
Onopordum macrocephalum Eig[Onopordum horridissimum Eig]		عتور، خرفيش	H	Z	IT	E	TZ, D			R						CR			EPI
Onopordum palaestinum Eig		عتور فلسطيني، خرفيش فلسطيني	H	Z	M-IT	A	TZ	VR	C	C	VC		VR	VC					EPIJ
Otanthus maritimus (L.) Hoffmanns. & Link	Sea Cudweed		C	Z	M	M	MED					R
Pallenis hierochuntica (Michon) Greuter [Asteriscus hierochunticus (Michon) Wiklund]	Dwarf oxeye		A	Z	SA	B	D	VC	VC		C			VR
Pallenis spinosa (L.) Cass.[Asteriscus spinosus (L.) Sch.Bip..]	Starwort	بخور مريم، عشبة الدبوة، عين الثور	H	Z	M	A	MED, TZ, D		C	VC	C	VC	VC	C	BERC-BX-C0079,BERC-ST-C91
Phagnalon barbeyanum Asch. & Schweinf.			C	Z	SA	H	D	R											EPIJ
Phagnalon rupestre (L.) DC.	African Fleabane, Rock Phagnalon	قدحة، قديح، صوفان	C	Z	M-IT	H	MED, TZ, D	C	VC	VC	VC	VC	VC	VC	BERC-BX-C0047, BERC-ST-C92			Ö
Picnomon acarna (L.) Cass.	Yellow Plume Thistle	شوك الفار، قصوان الجمال	A	Z	M-IT	E	MED, TZ	VR	VR	VC		VR	C	C	BERC-BX-C0090
Picris altissima Delile	Yellow Succory	مرير شاهق	A	Z	M	A	MED	VR	VR	VC	C	C	C	R	BERC-ST-C93
Picris amalecitana (Boiss.) Eig		دبيق	A	Z	M	D	MED, TZ			VR		C	VR	VR					EPIJS
Picris asplenioides L.			A	Z	SA	D	D					VR
Picris galilaea (Boiss.) Eig		حوذان الجليل	A	Z	M	A	MED			C		R	VR	VR	BERC-ST-C94				EPIJS
Picris longirostris Sch.Bip. [Picris damascena Boiss. & Gaill. Ex Boiss. & Gaill.]	Damascus Oxtongue	هذان شامي، مرير طويل المنقار	A	Z	IT	B, G	D	C	VC	R	C	VR	R	VC	BERC-BX-C0500
Pluchea dioscoridis (L.) DC.	Syrian Fleabane	عين الكتكوت، بَرنوف	PhS	Z	SA - SUD	C	MED, TZ, D	C	R		C	VR	C	VR
Pulicaria arabica (L.) Cass.	Arabian Fleabane	أبو عين صفرة، رعرع عربي	A	Z	M-IT	C	MED, TZ	R	VR	R	R	C	VR	VR
Pulicaria dysenterica (L.) Gaertn.	Common Fleabane	رعرع أيوب	H	Z	ES-M-IT	C	MED, TZ	R		VR		R	R
Pulicaria incisa (Lam.) DC.		ربل ، ربلة ، شاي الجبل	C	Z	SA - SUD	B	D	VC	C		R			VR
Pulicaria inuloides (Poir.) DC.		دمسيس	H	Z	SA	C	D	VR
Pulicaria sicula (L.) Moris	Red-Stalked Fleabane	رعرع صيقلية	A	Z	M	C	MED					VR
Pulicaria undulata (L.) C.A.Mey.			C	Z	SA - SUD	B, G	D		R
Reichardia intermedia (Sch.Bip.) Samp.		جلاويل متوسط	A	Z	M	A	MED			VR
Reichardia tingitana (L.) Roth	Poppy-Leaved Reichardia	جلاويل, رشادية، حَلَوْلاء، نكد	A	Z	M-IT	B, G	D	VC	VC	C	VC	R		C
Rhagadiolus edulis Gaertn.		رويس مأكول	A	Z	M	F	MED			R			VR		BERC-BX-C0436
Rhagadiolus stellatus (L.) Gaertn.	Star Hawkbit	رويس	A	Z	M-IT	A	MED, TZ, D	VR	C	VC	VC	C	C	VC	BERC-BX-C0129
Scolymus hispanicus L.	Spanish Golden-Thistle	سنارية اسبانية	H	Z	M	A	MED, TZ		VR	C		VR	C	R
Scolymus maculatus L.	Spotted Golden-Thistle	سنارية مبقعة، شوكة الفار، سنارية، شوك أصفر	A	Z	M	P	MED, TZ	VR	R	C	C	VC	VC	C	BERC-BX-C0110, BERC-ST-C95			Ö
Scorzonera papposa DC.	Oriental Viper's Grass	لحية التيس الوردية، رُبَحْلة، ذبح، ضبح	H	Z	IT	A	MED, TZ, D	R	C	VC	C	C	C	C	BERC-BX-C0401, BERC-ST-C96
Scorzonera phaeopappa (Boiss.) Boiss. [Scorzonera multiscapa Boiss.]	Brown-Pappus Viper's Grass		H	Z	M	A	MED						VR
Scorzonera psychrophila Boiss. & Hausskn. ex Boiss. & Hausskn.[Scorzonera judaica Eig]	Jordanian Viper's Grass	قعفور أريحا، ذبح صحراوي أصفر	H	Z	IT	B, G	D	VR	C	R				VR
Scorzonera rigida Aucher ex DC.			C	Z	M	N	MED			VR
Scorzonera subintegra (Boiss.) Theibaut		ذبح، خيص	H	Z	M	A	MED,TZ			VR
Senecio coronopifolius Desf.		صفيرة، قُرّيص، قراعي	A	Z	IT-SA	B, G	D	C	VC	R	VC			R
Senecio flavus (Decne.) Schultz Bip.	Decaisne Groundsel	مروره، حماض بهايم	A	Z	SA	B	D	C	VR
Senecio glaucus L. [Senecio joppensis Dinsm.]	Buck's Horn Groundsel	صفيرة، قُرّيص، قراعي	A	Z	M	D	D	C	VC	R	VC			R	BERC-BX-C0001				EPIJS
Senecio leucanthemifolius Poir.[Senecio vernalis Waldst. & Kit.]			A	Z	M-IT	A, E	MED, TZ		VR	VC	C	VC	C	VC	BERC-BX-C0370
Senecio vulgaris L.	Common Groundsel	وريقة، مُرّار، جنة نار	A	Z	ES-M-IT	E, K, K	MED		VR	R		VR	VR
Serratula pusilla (Labill.) Dittrich	Dwarf Saw-Wort	وريقة قديمة	H	Z	IT	A	TZ, D		R	C				R	BERC-ST-C98
Silybum marianum (L.) Gaertn	Holy Thistle, Milky Thistle	خرفيش الجمال، سنارية، شوك الجمل، كغعوب	A	Z	M-IT	K, K	MED, TZ	R	C	VC	C	C	C	C	BERC-BX-C0163, BERC-ST-C99		Ö	Ö
Sonchus asper (L.) Hill.	Prickly Sow-Thistle	الحور المر، خُوَّيْش	A	Z	M	C	MED	VR				VR	VR		BERC-BX-C0391
Sonchus maritimus L.	Sea Sow-Thistle	فَرَس، جعضيض ماء، علك	H	Z	M-IT	C	MED, TZ, D	R			C	VR
Sonchus microcephalus Mejías			A	Z	M	C	D	C	C	VC	VC	VC	C	C
Sonchus oleraceus L.	Common Sow-Thistle	جُعضيض، علك خيل ، لبين، اقحوان، خس بري	A	Z	ES-M-IT	E, I	MED, TZ, D	VR	C		VR				BERC-BX-C0035, BERC-ST-C100			Ö
Sonchus suberosus Zohary & P.H.Davis		وريقة فلينية	C	Z	SA	H	TZ, D	C		VR	C	VR	VR						EPIJ
Sonchus tenerrimus L.	Clammy Sow-Thistle	وريقة رقيقة	A	Z	M-IT	H	MED, TZ, D	VR	R	C	C	VC	C	C
Taraxacum cyprium H.Lindb.		سلاط الرهبان، طرخشقون	H	Z	M	A	MED	R
Tolpis barbata (L.) Gaertn.			A	Z	M	D	MED		R	VC		C	VC	C
Tolpis virgata (Des.) Bertolt.	Rush Hawkweed	رباط	H	Z	M	A	MED, TZ		C	C	C	C	VR	C	BERC-BX-C0233, BERC-ST-C102
Tragopogon buphthalmoides (DC.) Boiss.	Bull's Eye Goat's Beard	ذبح، بقل، مشه، لحية التيس الصفرة	H	Z	IT	A	MED, TZ			C		C	C	R
Tragopogon porrifolius subsp. longirostris (Sch.Bip.) Greuter[Tragopogon coelesyriacus Boiss.]	Long-beaked goat's beard	ذنيبة الفرس، ذنب الفرس، لحية التيس البقاع	H	Z	M-IT	A	MED, TZ			VR		VR			BERC-BX-C0017		Ö	Ö
Tripleurospermum auriculatum (Boiss.) Rech.f.	False Chamomile	قرقاس اذيني	A	Z	IT	G	D			C		R	VR	VR
Verbesina encelioides (Cav.) Benth. & Hook.f. ex A.Gray	golden crown-beard	بربيسيا صفراء	A	Z	A	E	MED	VR	R	C	VR	R	R	VR	BERC-BX-C0343
Volutaria crupinoides (Desf.) Cass. ex Maire [Amberboa crupinoides (Desf.) DC.]		يمرورية	A	Z	SA	B, G	D					VR			BERC-BX-C0506
Xeranthemum cylindraceum Sm.	Cylindrical Immortelle	حنوة اسطوانية	A	Z	M-IT	F	MED				VR	VR
Crassulaceae
Crassula alata (Viv.) A.Berger		كركب مجنح	A	Z	M	H	MED, TZ, D	C	C	R	C	R		C
Crassula vaillantii (Willd.) Roth		كركب المعاصر	A	Z	M-ES	H	MED, TZ		VR	VR		VR	VC
Rosularia lineata (Boiss.) A.Berger			H	Z	M	H	MED, TZ, D		VR		VR		VR
Sedum hispanicum L..	Spanish Stonecrop	حيون اسباني	A	Z	M-ES	H	MED, TZ, D		R	R	C	VR	R	R
Sedum litoreum Guss.	Coast Stonecrop	حيون سهلي	A	Z	M	M, H	MED			R			VR
Sedum palaestinum Boiss.	Palestine Stonecrop	حيون فلسطيني	A	Z	M	H	MED, TZ			VR		VR	VR		BERC-ST-C110	VU			EPIJS
Sedum rubens L. [Sedum caespitosum ( Cav.) DC.]	Red Stonecrop	عرف الديك	A	Z	M	A	MED		R	C			VC	VR	BERC-ST-C111
Sedum sediforme (Jacq.) Pau [Sedum nicaeense All.]	Tall Stonecrop	ثوم القط	C	Z	M	H	MED			C			R		BERC-BX-C0361
Telmissa microcarpa (Sm.) Boiss.[Sedum microcarpum (Sm.) Schonl.]		حي العلم, زبيب العبد	A	Z	M	H	MED, TZ, D	VR							BERC-BX-C0437, BERC-ST-C112
Umbilicus intermedius Boiss.	Wall Penny Wart, Common Pennywort	عصا الراعي، مخلدة	G	Z	M-IT	H	MED, TZ, D	VC	VC	VC	VC	VC	VC	VC	BERC-BX-C0363, BERC-ST-C113			Ö
Cucurbitaceae
Bryonia cretica L.	Cretan Bryony	عنب الحية	H, V	Z	M	F	MED			C	C	VR	R		BERC-BX-C0185
Bryonia syriaca Boiss.	Syrian Bryony	بطيخ الحية،حنثل، عنب الحية	H, V	Z	M	F	MED			C	VR	C	C	C	BERC-BX-C0412, BERC-ST-C134		Ö	Ö
Citrullus colocynthis (L.) Schrader	Colocynth, Bitter Gourd	حنظل، العلقم، التفاح المر، شري	H	Z	SA	B	TZ, D	R		VR		R						Ö
Cucumis prophetarum L.	Cypress, Globe Cucumber	شرى، نافعة، نندلي، خيار بري صحراوي، حنيضلان	H, V	Z	SA	B	D	C	R		C		VR	R
Ecballium elaterium ( L.) A. Richard	Squirting Cucumber	قثاء الحمير، فقوس أبو حمار، فقوس الحمير، قتحة	H	Z	M-IT	E	MED, TZ		VR	C		C	C	VR	BERC-BX-C0046, BERC-ST-C135			Ö
Momordica balsamina L.	Balsam Apple	بيصلان	A, V	Z	T	E	MED					VR
Cynomoriaceae
Cynomorium coccineum L.	Dog's tail sp., Scarlet Cynomorium	طَرْثُوث، مسرور	H, P	Z	M-IT-SA	J	D		R		VR			VR
Ericaceae
Arbutus andrachne L.	Oriental Strawberry Tree, Arbutus, Eastern Strawberry Tree	قيقب، قاتل، قطلب، قَتلَب	T	Z	M	F	MED			C			C	VR	BERC-BX-C0176, BERC-ST-C143			Ö
Euphorbiaceae
Chrozophora plicata (Vahl) A.Juss. ex Spreng.	Indian Turn-Sole		A	Z	SUD	E	MED, TZ					VR	VR
Chrozophora tinctoria (L.) A. Juss.[Chrozophora obliqua (Vahl) A.Juss. ex Spreng]	Dyer's Litmus Plant	فقوس الخمر، عباد الشمس النيلي، غبيرة، فقوس الحمار	A	Z	M-IT	E	MED, TZ, D	VR	VR	C	R	C	C	VR	BERC-ST-C145
Euphorbia aleppica L.	Pine Spurge	حلبلوب حلب، لبين	A	Z	M-IT	I	MED, TZ			C		VR	R	R	BERC-BX-C0095, BERC-ST-C146
Euphorbia arguta Banks et Solander		لِبّين، ام الحليب	A	Z	M	A	MED		VR	R	C	R	R		BERC-ST-C147
Euphorbia aulacosperma Boiss.	Six-Furrowed Spurge	حلبلوب مثلم البزرة	A	Z	M	A	MED, TZ		VR	R			VR	VR					EPIJS
Euphorbia berythea Boiss. & Blanche	Beirut Spurge		A	Z	M	A	MED			VR		VR
Euphorbia chamaepeplus Boiss. et Gaill.		فرخ الأرض	A	Z	IT-SA	B, G	TZ, D	R	VC	C	C	R	VR	C
Euphorbia chamaesyce L.	Crenated Annual Spurge	تين الأرض	A	Z	M-IT	E	MED, TZ, D			R		R	R	VR				Ö
Euphorbia exigua L.	Dwarf Spurge	حلبلوب صغير	A	Z	M-ES	A	MED			R		R	VR	R
Euphorbia falcata var. galilaea (Boiss.) Boiss.[ Euphorbia falcata L. var. ecornuta Boiss.]	Sickle Spurge	حلبلوب منجلي	A	Z	M-IT	A	MED, TZ			R		R	VR		BERC-ST-C148
Euphorbia forsskalii J.Gay	Egyptian Spurge	شَعر العجوز	A	Z	SUD	E, B	D	VR	VR	VR		VR
Euphorbia granulata Forskal		ملبينه، لِبّينه	A	Z	SUD	B	D	VR
Euphorbia helioscopia L	Wartweed, Sun Spurge	لبينة، سَعْده، حلبلوب يتوع الشمس، حليب البوم، رماضة	A	Z	M-ES	A	MED, TZ		R	C		R	R	C	BERC-BX-C0465, BERC-ST-C150		Ö	Ö
Euphorbia hierosolymitana Boiss.	Spurge, Woody Spurge	حلبلوب، ابو لَبَن، لبين، حلببون	C	Z	M	A	MED, TZ, D		C	VC	R	VR	C	C	BERC-BX-C0170			Ö
Euphorbia hierosolymitana Boiss. Var. romanensis (Baum.) Zoh.[Euphorbia ramanensis Baum]		حلبلوب، ابو لَبَن، لبين، حلببون	C	Z	IT	H	D							VR	BERC-ST-C151
Euphorbia hirsuta L.			H	Z	M	C	MED						VR
Euphorbia maculata L.[Euphorbia nutans Lag.]			A	Z	A	I	MED	R	C	R		R	VR		BERC-ST-C152
Euphorbia oxyodonta Boiss. & Hausskn. ex Boiss.	Pectinate-Leaved Sprunge	حليب اليوم، لبين	A	Z	M	A	MED			R		VR	R
Euphorbia paralias L.	Sea Spurge		C	Z	M	M	MED					R
Euphorbia peplis L.	Purple Spurge		A	Z	ES-M-IT	M	MED					VR				CR
Euphorbia peplus L.	Petty Spurge	وِدِّينة، صابون غيط، معلقة	A	Z	ES-M-IT	A	MED, TZ	VR	C	C	C	C	C	VR	BERC-ST-C153
Euphorbia petiolata Banks et Sol.	Wooly Sprunge	حلبلوب بيضاوي معنق	A	Z	M-IT	E	MED, TZ		VR	R	R	VR	R		BERC-ST-C154
Euphorbia phymatosperma Boiss.		حلبلوب محبب البزرة	A	Z	IT	A	MED			R			R	VR	BERC-ST-C155	VU
Euphorbia retusa Forssk.		عِضَة الهائِش	A	Z	SA	D	D					VR
Euphorbia reuteriana Boiss.		حلبلوب روتار	A	Z	M	A	MED			VR		VR	VR
Euphorbia terracina L.	False Caper		H	Z	M	D	MED					C
Euphorbia valerianifolia Lam.	Spiny-Fruited Sprunge	حلبلوب	A	Z	M	A	MED			VR		VR	R
Mercurialis annua L.	Annual Mercury	عشبة الجرح، حَلبلوب، ام بربور	A	W	M-ES	A	MED, TZ	C	C	VC	VC	C	C	C	BERC-BX-C0149, BERC-ST-C157
Phyllanthus rotundifolius Klein ex Willd.			A	Z	PT	I	MED			VR		VR
Ricinus communis L.	Castor Beans, Castor-Oil Plant	خروع	PhS	W	T	E	MED, TZ			R	C	C	C		BERC-BX-C0132, BERC-ST-C158			Ö
Fagaceae
Quercus coccifera L. [Quercus calliprinos L.]	Kermes Oak	سنديان، بلوط مستديم الخضرة، بلوط، عفص	T, PhS	W	M	F	MED			VC		VR	VC	VR	BERC-BX-C0016,BERC-ST-C160		Ö	Ö
Quercus infectoria subsp. veneris (A.Kern.) Meikle [Quercus boissieri Reut., Quercus boissieri Reuter var. latifolia (Boiss.) Zoh.]	Cyprus oak	ملول	T	W	M-IT	F	MED			C			R		BERC-ST-C159
Quercus ithaburensis Decne.	Quercus ithaburensis Decne., Mt. Tabor Oak	ملول, فش، بلّوط متساقط الأوراق، بلوط فش	T	W	M	F	MED			VR			C		BERC-BX-C0247
Frankeniaceae
Frankenia hirsuta L.			C	Z	M-ES	J	MED, TZ, D	VR
Frankenia pulverulenta L.	Powdery Sea Heath	قرمل، مُلّيح	A	Z	ES-M-IT	J	D	R	VR		C
Gentianaceae
Blackstonia perfoliata (L.) Huds.	Perfoliate Yellow-Wort	صفراء صغيرة	A	Z	M-IT	C	MED					VR	VR
Centaurium erythraea Rafn	Common Centaury	قنطريون صغير شائع	A	Z	M-IT	F	MED			VR
Centaurium maritimum (L.) Fritsch	Yellow Centaury		A	Z	M	C	MED						VR
Centaurium spicatum (L.) Fritsch	Spiked Centaury	خِفْجِيّ، ميناش الذبان	A	Z	M-IT	A, C	MED, TZ	VR		VR	VR	C	VR
Centaurium tenuiflorum (Hoffmanns. & Link) Fritsch	Slender Centaury	قنطريون صغير دقيق الزهر، عَرطَب	A	Z	M-IT	A, C	MED, TZ, D			R	VR	C	C	VR	BERC-BX-C0546
Geraniaceae
Erodium acaule (L.) Becherer &Thell.	Roman Stork's-Bill	ابرة العجوز، نبات الساعة	H	Z	M	A	MED			R					BERC-BX-C0002
Erodium alnifolium Guss.			A	Z	M	D	MED					VR
Erodium arborescens (Desf.) Willd.		ابرة العجوز الشجرية	H	Z	SA	B, G	D		VR
Erodium botrys (Cav.) Bertol.			A	Z	M	A	MED					VR
Erodium ciconium (L.) L'Hér.	Long-Beaked Stork's-Bil	تُمَّير، رقم	A	Z	M-IT	B, G	MED, TZ, D		VR	R	C	R		C
Erodium cicutarium ( L.) L'Her.	Common Stork's-Bill	بَخَتْرِي، دهمية الغزال، بختلا	A	Z	ES-M-IT	A	MED, TZ		R	C		R	R	R
Erodium crassifolium L'Hér. ex Aiton		بِسليس، بختري	H	Z	SA	B, G	D	C	C	R	R	R		VR
Erodium glaucophyllum (L.) L'Hér.	Glaucous Stork's-Bill	تمّيْر، كبشية	H	Z	SA	J	D	C	C
Erodium gruinum (L.) L'Her.	Crane Stork's-Bill	ابرة العجوز الكبيرة، مسلة	A	Z	M	A	MED, TZ	VR	C	VC	VC	C	C	C	BERC-BX-C0384
Erodium laciniatum (Cav.) Willd.	Cut-Leaved Stork's-Bill	جمباز، دهمية غزلان	A	Z	M	D	MED, TZ, D			R		C		VR
Erodium malacoides (l.) L'Her.	Mallow Stork's-Bill	ابرة العجوز، ابرة العجوز الخبازية، جرنة، عكيل	A	Z	M-IT	A, E	MED, TZ	VR	C	VC	VC	C	C	VC	BERC-BX-C0357
Erodium moschatum ( L.) L'Her.	Musk Stork's-Bill	مسكه	A	Z	M-IT	A	MED, TZ	R	C	C	R	C	C	C
Erodium neuradifolium Delile ex Godr.			A	Z	SA	B, G	D	R	R	VR	R
Erodium oxyrhinchum M. Bieb.		تُمَّير، مرغيط	A	Z	SA - SUD	J	D	VR	VR
Erodium subintegrifolium Eig			A	Z	M	D	MED					R							EPIJ
Erodium telavivense Eig			A	Z	M	D	MED					C
Erodium touchyanumDelile ex Godr.		رَقَم	A	Z	SA	B, G	D	VC	C	VR		VR		VR
Geranium dissectum L.	Cut-Leaved Crane's-Bill	ابرة الراعي مفصصة الأوراق	A	Z	M-ES	C	MED			R		C	R
Geranium lucidum L.	Shining Crane's-Bill	ابرة الراعي اللامعة	A	Z	M-ES	F	MED			VR			VR
Geranium molle L.	Dove's Food Crane's-Bill	ابرة الراعي اللينة	A	Z	M-ES	A	MED, TZ		C	C	VR	R	C	VR	BERC-BX-C0386, BERC-ST-C163
Geranium robertianum L.[Geranium purpureum Vill.]		ابرة الراعي الارجوانية، ابرة الراهب، غرنوق	A	Z	M	A	MED			C		VR	C		BERC-BX-C0459, BERC-ST-C164
Geranium rotundifolium L.	Round-Leaved Crane's-Bill	ابرة الراعي (مستدير الأولااق)، بختلا	A	Z	ES-M-IT	A	MED, TZ		VR	C	R	R	C	VR	BERC-BX-C0345
Geranium tuberosum L.	Tuberous Crane's-Bill	ابرة الراعي الدرنية، بختلا، العطر	G	Z	ES-M-IT	A	MED, TZ, D			C	VR	VR	R	R	BERC-BX-C0126
Hydrocharitaceae
Najas marina var. intermedia (Wolfg. ex Gorski) Rendle [Najas delilei Rouy]	Alkaline Water-Nymph	عروس الماء	HE	H	PT	C	MED, D	VR			VR	VR
Hypericaceae
Hypericum lanuginosum Lam.	Downy St. John's-Wort	عشبة الجرح، ورق العورور	C	Z	M	H	MED			C			C					Ö
Hypericum thymifolium Banks & Sol.	Thyme-Leaved St.	رمان الانهار	C	Z	M	F, H	MED						VR		BERC-BX-C0236
Hypericum triquetrifolium Turra	Currled-Leaved St. John's-Wort	عشب المويه، الروجة، عرينة	H	Z	M-IT	A	MED, TZ		R	VC	C	VC	VC	C	BERC-BX-C0165, BERC-ST-C191
Lamiaceae
Ajuga chamaepitys (L.) Sehreber[ Ajuga chia Schreber]	Ground pine; Yellow bugle, Chian Bugle	مسيكه، عشبة الدم	H	Z	M-IT	A	MED, TZ, D		VC	VC	C	C	C	VC	BERC-BX-C0354, BERC-ST-C196
Ajuga iva ( L.) Schreber	Herb ivy; Musky Bugle	عرصف جعدي	C	Z	M	A	TZ		C	C	VR	C	VR	R
Ajuga orientalis L.	Eastern Bugle	عشبه الدم الشرقية، عرصف شرقي	H	Z	M	F	MED, TZ			VR			VR					Ö
Ballota philistaea Bornm.			C	Z	M	D	MED					C	VR						EPIJ
Ballota saxatilis Sieber ex C.Presl	rock horehound	كتيلة	C	Z	M	H	MED			C			C	VR	BERC-BX-C0145
Ballota undulata (Sieber ex Fresen.) Bentham	undulate horehound, Common Ballota	قرطم	C	Z	M	A, H	MED, TZ, D	R	VC	VC		R	C	VC	BERC-BX-C0184, BERC-ST-C197
Clinopodium graveolens subsp. rotundifolium (Pers.) Govaerts [Acinos rotundifolius Pers.]	Calamint		A	Z	M-IT	A	TZ			R						VU
Clinopodium insulare (Candargy) Govaerts [ Calamintha incana (Sm.) Helder]	Grey Calaminth	زعتر سيدنا موسى	C	Z	M	A	MED. TZ		C	C			R				Ö	Ö
Clinopodium serpyllifolium subsp. fruticosum (L.) Bräuchler [Micromeria fruticosa (L.) Druce]	Thyme, Thyme-Leaved Savory	زعتر بلاط، زوفا بيضاء، شاي اعراق	C	Z	M	H	MED			C		VR	C		BERC-BX-C0024		Ö	Ö
Lallemantia iberica (M.Bieb.) Fisch. & C.A.Mey.		سمسم بري	A	Z	IT	A	TZ			VC				VR		VU
Lamium amplexicaule L.	Henbit Deadnettle	قراص كاذب،قريص الجاجة، رأس الهر، فَم السمكة، لاميون	A	Z	ES-M-IT	A, E, K, K	MED, TZ	C	C	VC		C	C	C	BERC-BX-C0353, BERC-ST-C199
Lamium moschatum Miller	Musky Archangel, Musk Deadnettle	فم السمكة المسكي ،برج الحمام، كريس، جرية الحمامة، قريس جاج، لاميون أبيض	A	Z	M	A	MED		VR	C		VR	R		BERC-BX-C0266, BERC-ST-C201			Ö
Lamium orientale (Fisch. & C.A.Mey.) E.H.L.Krause [Wiedemannia orientalis Fisch. & C.A Mey.]			A	Z	IT	E	TZ			VR
Lavandula coronopifolia Poiret		زيتة	C	Z	SA - SUD	B, B	D	C	R
Lavandula pubescens Decne.	Downy Lavender	عطان	C	Z	SA - SUD	B, B	D	C	C		VR
Lavandula stoechas L.	French Lavender		C	Z	M	D	MED					R
Lycopus europaeus L.	Gipsywort	رجل الذئب، فرسيون	C	Z	ES-M-IT	C	MED, TZ					VR	VR
Marrubium alysson L.	Moonwort	فرسيون	C	Z	M-SA	K, K	D	VR	VR	R	VR	R
Marrubium vulgare L.	Common White Horehound	مقل الحقل، ربه شائعة، حشيشة الكلب	C	Z	M-IT	K, K	MED, TZ, D	VR	C	VC		C	C	R	BERC-BX-C0557, BERC-ST-C203
Melissa officinalis L.	Balm, Common Balm	مليسا، ترنجان	H	Z	M-IT	A, C, F	MED			VR		VR	VR				Ö	Ö
Mentha aquatica L.	Water Mint	نعنع الماء	H	Z	PT	C	MED			VR		VR	VR					Ö
Mentha longifolia (L.) L.	Horse Mint	نعنع بري،حَبَق، نعنع طويل الورق، بطنج	H	Z	ES-M-IT	C	MED, TZ, D		VR	R	VR	VR	R		BERC-BX-C0164, BERC-ST-C204		Ö	Ö
Mentha pulegium L.	Pennyroyal	فولية	H	Z	ES-M-IT	C	MED			VR		VR	VR
Micromeria myrtifolia Boiss. et Hohen.	Myrtle-Leaved Savory	شاي اعراق قاسي الاوراق	C	Z	M-IT	H	MED, TZ		VR	VC	C	VR	VC	C
Micromeria nervosa (Desf.) Benth.	Thyme	زعتر ناعم، زعتر عراق، شاي اعراق معرق	C	Z	M	H	MED, TZ		C	VC	R	R	C	VC	BERC-BX-C0179, BERC-ST-C205			Ö
Moluccella laevis L.	bells of Ireland, Smooth Molucca Balm	ذبينة، صديفه، أجراس بيت لحم	A	Z	M	I	MED			R		VR	C	R	BERC-BX-C0201, BERC-ST-C206
Moluccella spinosa L.	Prickly Molucca Balm	أجراس بيت لحم الشائكة	A	Z	M	A	MED			C		VR	C		BERC-BX-C0159, BERC-ST-C207
Nepeta curviflora Boiss.	Syrian Cantip	نعنع البس	C	Z	M	A	MED			C		R	C		BERC-BX-C0097,BERC-ST-C208
Origanum dayi Post	Day's Marioram	مردقوش	C	Z	IT	H	D	VR	C	R									EPIJS
Origanum syriacum L. [Majorana syriaca (L.) Raf.]	Wild Thyme, Mother of Thyme	زعتر بري، صعتر، سعتر	C	Z	M	A, F, H	MED, TZ, D		C	VC	C	R	C	C	BERC-BX-C0026, BERC-ST-C202		Ö	Ö
Phlomis brachyodon (Boiss.) Zohary ex Rech.f.		لهيب، أذانه، خرمه	C	Z	IT	A	MED, TZ	VR	VC	C	C	R	VR	VC
Phlomis herba-venti subsp. pungens (Willd.) Maire ex DeFilipps [Phlomis pungens Willd.]		أذانة بنفسجية	H	Z	M-IT	A	MED			VR			VR			CR
Phlomis platystegia Post		كحلة	C	Z	IT	A, H	D		C	VR									EPIJ
Phlomis viscosa Poiret	Syria Phlomis, Shrubby Phlomis	ركاب الجمل، ميرمية حمير	C	Z	M	A	MED			VC		VR	C	VR	BERC-BX-C0209, BERC-ST-C209			Ö
Phlomoides laciniata (L.) Kamelin & Makhm. [Eremostachys laciniata (L.) Bunge]	Desert-Rod, Desert Spike	حزنبل	H	Z	M-IT	A	MED, TZ, D		C	R		R	VR	C	BERC-BX-C0319, BERC-ST-C198			Ö
Prasium majus L.	Great Hedge-Nettle	شوقال، زعتر شجيري	C, V	Z	M	F	MED		C	C	R	C	VC	R	BERC-BX-C0237, BERC-ST-C210			Ö
Salvia aegyptiaca L.	Egyptian Sage	نُعيم، شجرة الجمل	C	Z	SA	B, B	D	VC	C	VR	C	R		C
Salvia ceratophylla L.	Horn-Leaved Sage	لسان الحية	H	Z	IT	A	D			VR				VR		EN
Salvia dominica L.	Dominica Sage	خويخة, مرو، ناعمه	C	Z	M	A	MED, TZ	R	VC	C		R	C	VC	BERC-BX-C0131, BERC-ST-C211
Salvia eigii Zohary	Eig's Sage		H	Z	M	A	MED					R							EPIJ
Salvia fruticosa Mill.	White Sage, Common Sage, Three-Lobed Sage	مريمية	C	Z	M	F	MED			C			C		BERC-BX-C0006, BERC-ST-C212		Ö	Ö
Salvia hierosolymitana Boiss.[Salvia hierosolymitana Boiss. var. chlorocalycina (Bornm.)Feinbr.]	Jerusalem Sage	لسينة، ورق اللسان، لسان الثور، ناعمه	H	Z	M	F	MED		C	C		VR	C	R	BERC-BX-C0156, BERC-ST-C213		Ö	Ö	EPIJS
Salvia indica L.	Large-Flowered Sage	ميرمية زرقاء، لسينة نهدية	H	Z	M-IT	A	MED			R			VR		BERC-BX-C0567
Salvia judaica Boiss.	Judean Sage	لسينة جنوبية	H	Z	M	A	MED		R	VC		R	C	VC	BERC-ST-C215				EPIJS
Salvia lanigera Poir.	wooly sage, Wrinkle-Leaved Sage	عريم، جُرَيْباء	C	Z	M-SA	G	MED, D	R	VC	C	VR	R	VR	R	BERC-BX-C0530
Salvia palaestina Bentiham	Palestine Sage	ميرمية فلسطينية، خرنة	H	Z	M-IT	A, H	MED, TZ, D	R	VR	C		VR	VR
Salvia pinnata L.	Cut-Leaved Sage	ميرمية مشرحة	H	Z	M	A	MED, TZ			C		R	VR	R					EPIJS
Salvia samuelssonii Rech.F.		ميرمية بيضاء	H	Z	M-IT	A	TZ		VR	C	VR	R	VR	C	BERC-BX-C0525
Salvia sclarea L.	Clary, Common Clary	قصعين	H	Z	M-IT	A	MED			R					BERC-ST-C216	EN		Ö
Salvia spinosa L.	Spiny-Calyxed Sage	شجرة الغزلان ثعلبة، شجرة الجمل، ناعمه	H	Z	IT	G	D	VR	VR	R		R
Salvia syriaca L.	Syrian Sage	خويخة	H	Z	IT	A	MED, TZ			C	VR	VR	R	VR	BERC-ST-C217
Salvia verbenaca L.	wild clary, Vervain Sage	خويخة ناعمة	H	Z	M	A	MED			C		C	R	VR	BERC-BX-C0285, BERC-ST-C218
Salvia viridis L.[Salvia horminum L.]	annual clary, painted sage, Common Sage	ميرمية العلم، نوارة المرج، مردقوش أحمر	A	Z	M	A	MED, TZ		C	C	VC	C	R	VC	BERC-BX-C0421, BERC-ST-C214
Satureja thymbra L.	Summer Savory, Savory of Crete	ندغ البساتين، زعيتمان مر	C	Z	M	A	MED			C		VR	C		BERC-BX-C0206, BERC-ST-C219			Ö
Satureja thymbrifolia Hedge & Feinbrun		ندغ صحراوي	C	Z	IT-SA	B, G	D	VR	C							CR			EPIJ
Scutellaria brevibracteata Stapf.[Scutellaria rubicunda subsp. brevibracteata (Stapf) J.R.Edm.]			H	Z	M	A	MED			C		R	C		BERC-BX-C0168				EPIJS
Scutellaria tomentosa Bertol.		هرمون بلدي	C	Z	IT	A	TZ		VR	C		VR	VR	R
Sideritis perfoliata L.	Perfoliate Ironwort	طرنجان	H	Z	M	A	MED			C	R	VR	C	C
Sideritis pullulans Vent.	Branching Ironwort	عشبة وجع القلب	H	Z	M	A	MED, TZ			C	VR	VR	R		BERC-ST-C220
Stachys arabica Hornem.	Arabian Stachys	سنبلة عربية	A	Z	M	A	MED					VR
Stachys arvensis (L.) L.	Corn Woundwort		A	Z	M-ES	A	MED			C			R
Stachys cretica L.		سنبلة كريت	H	Z	M	A	MED, TZ			VR
Stachys distans Benth.		سنبلة متباعد	H	Z	M	H	MED			C		VR	C						EPIJS
Stachys neurocalycina Boiss.	Nerved-Calyx Stachys	سنبلة قطنية، سنبلة معرقة الكأس، ثلجية	A	Z	M	A	MED			R			VR	R	BERC-BX-C0498, BERC-ST-C221				EPIJS
stachys palaestina L.	Palestine Woundwort	سنبلة فلسطينية	C	Z	M	H	MED			VR		VR	VR		BERC-BX-C0388				EPIJS
Stachys viticina Boiss.			H	Z	M	C	MED			VR			VR
Stachys zoharyana Eig		سنبلة زهري، ثلجية	A	Z	M	A	MED	C	C		C								EPIJ
Teucrium capitatum L.[Teucrium polium L.]	Cat Thyme	جعدة الصبيان، قدحة	C	Z	M-IT	A	MED, TZ, D			C			C		BERC-BX-C0167		Ö	Ö
Teucrium creticum L.	Cretan Germander	جعدة، زيتة	C	Z	M	A	MED			C		R	C		BERC-BX-C0173			Ö
Teucrium divaricatum Sieber ex Heldr.		كمندرا	C	Z	M	A	MED			R			VR		BERC-ST-C222, BERC-BX-C0169, BERC-ST-C224
Teucrium lamiifolium d'Urv.[Teucrium stachyophyllum P.H.Davis, Teucrium lamiifolium sensu Boiss.]		جعدة الأحراش	A	Z	M	F	MED						VR	VR					EPIJS
Teucrium montbretii Benth.		جعدة مونبرية	H	Z	M	H	TZ			VR			VR
Teucrium parviflorum Schreb.	Small-Flowered Germander	جعدة صغيرة الزهر	H	Z	IT	A	TZ					VR				EN
Teucrium procerum Boiss. & Blanche			H	Z	M-IT	D	MED					VR	VR
Teucrium scordium L.[Teucrium scordioides Schreb.]	Water Germander		H	Z	M-IT	C	MED					R	VR
Teucrium spinosum L.	Thorny Germander	جعدة شائكة	A	Z	M	A	MED			VR			VR			EN
Thymbra capitata (L.) Cav. [Coridothymus capitatus (L.) Reichb., Thymus capitatus (L.) Lk. & Hoffm.]	Capitate Thyme, Headed Thyme	زعتر فارسي، زحيف	C	Z	M	A	MED			C		VR	C		BERC-BX-C0245, BERC-BX-C0292		Ö	Ö
Thymbra spicata L.	Spiked Thymbra	زعتر سبلة، زعيتمان	C	Z	M	A	MED		VR	VR	C			VR	BERC-BX-C0602			Ö
Ziziphora capitata L.		زيزفران	A	Z	M-IT	A	MED		VR						BERC-BX-C0547
Ziziphora tenuior L.	Spear-Leaved Ziziphora	حبق عطشان	A	Z	IT	G	TZ, D				C	VR	C	C	BERC-BX-C0540	EN
Lauraceae
Laurus nobilis L.	Laurel, Sweet Bay, True Laurel	غار	T	Z	M	D	MED			VR			VR		BERC-BX-C0061		Ö	Ö
Leguminosae
Acacia raddiana Savi	Twisted acacia	سيال	T	Z	SUD	B	D	C	C		VR	R
Acacia tortilis (Forssk.) Hayne		سَمر، سيال	T	Z	SUD	B	D	C	VR
Alhagi maurorum Medik.	Alhagi Manna, Camel Thorn	شرش العاقول، عاقول، شبرق	H	Z	M-IT	E, J	MED, TZ, D	C		R	C	VC	C		BERC-BX-C0284			Ö
Anagyris foetida L.	Bean-clover; Stinking wood, Bean Trefoil	خروب الكلب، جرّود، سلمون، خروية	PhS	Z	M-IT	F	MED, TZ			C		C	C		BERC-BX-C0012, BERC-ST-C275
Anthyllis vulneraria L. [Tripodion vulneraria Boiss.]			F	Z	M-ES		MED		R			C	VR			EN
Argyrolobium uniflorum (Decne.) Jaub. & Spach		فضية (أحادية الزهرة)	C	Z	SA	D	TZ, D	VR		VR		C
Astracantha bethlehemitica (Boiss.) Podl.[Astragalus bethlehemiticus Boi.]	Bethlehem milk-vetch		C	Z	IT	A, G	TZ, D		C	C
Astracantha deinacantha (Boiss.) Podlech [Astragalus deinacanthus Boiss.]	dangerous-spined milk-vetch		C	Z	IT	A	MED,TZ		VR	C
Astragalus aleppicus Boiss.	Aleppo Milk-Vetch	قرين حلبي	H	Z	IT	G	TZ			R	R	VR		R
Astragalus annularis Forssk.		اصابِع العَرُوس	A	Z	SA	D	D	VR				R
Astragalus asterias Steven		قفعة	A	Z	M-SA	B, G	TZ, D	R	C	C	C	C	VR	C
Astragalus berytheus Boiss. & Blanche	Beirut Milk-Vetch		A	Z	M	D	MED, TZ					R
Astragalus boeticus L.		كريشة الجدي، محلق	A	Z	M	A	MED, TZ, D			R		C	VR
Astragalus bombycinus Boi.	Silky Milk-Vetch	خَنَاصِر العروس	A	Z	SA	G	D	VR	VR	VR
Astragalus brachystachys DC.		قداد قصير الشمراخ	H	Z	IT	A	TZ							VR		EN
Astragalus callichrous Boiss.	Violet Milk-Vetch	قداد شلبي	A	Z	SA	G	TZ	C	C	C	C	C	C	C	BERC-BX-C0467, BERC-ST-C276
Astragalus campylorrhynchus Fisch. & C.A.Mey.		قداد النقب	A	Z	IT	D	D		VR
Astragalus caprinus L.	Beer-Sheva Milk-Vetch	قداد أرضي الزهر	H	Z	SA	G	D		R	R		R
Astragalus corrugatus Bertol. [Astragalus cruciatus Link.]		خزام القط، حَلَق، أصابع العروس	A	Z	IT-SA	G	D								BERC-BX-C0442
Astragalus cretaceus Boiss. & Kotschy		برج العروس	H	Z	IT	A	TZ			R		VR				VU
Astragalus dactylocarpus Boiss.		قفعاء، اصبع العروس، قرين	H	Z	SA	B	D	C	R
Astragalus epiglottis L.	Heart-Podded Milk-Vetch	لسان المزمار	A	Z	M	A	MED, TZ			C		VR	R	R
Astragalus fruticosus Forssk			H	Z	SA	D	TZ, D					R				EN
Astragalus guttatus Banks & Sol.			A	Z	IT-SA	G	TZ, D			R
Astragalus hamosus L.	Dwarf Yellow Milk-Vetch	قرين، شالة	A	Z	M	A	MED, TZ	C	C	VC	C	C	C	C	BERC-BX-C0463, BERC-ST-C278
Astragalus hispidulus DC.		قداد زغبي، عقف	A	Z	SA	G	D	VR	VR	VR				VR
Astragalus intercedens Rech.f.		قرين (البحر الميت)	A	Z	SA	B, G	D	R
Astragalus kahiricus DC.	Cairo Milk-Vetch	قداد، أُذُن الحِمار	H	Z	SA	D	D								BERC-BX-C0535
Astragalus palaestinus Eig		قرين فلسطيني	H	Z	M-IT	B, G	MED, TZ		C	C	C	VR	R	R
Astragalus pehuenches Niederl. [Astragalus macrocarpus DC]		بيض الحمار	H	Z	M	A	MED, TZ			C		R	R	VR
Astragalus peregrinus Vahl			A	Z	SA	D	TZ, D					VR
Astragalus sanctus Boiss.	Blessed Milk-Vetch	قرين مقدس	C	Z	IT	G	D		C	C	VR	R		VR
Astragalus scorpioides Willd.		قرين عقربي	A	Z	M-IT	A	TZ			VR
Astragalus spinosus (Forssk.) Muschl.	Spiny Milk-Vetch	شَوِيط، كداد، طقيق	C	Z	IT	B, G	D	C	VC	R	VR	VR		C
Astragalus tribuloides Delile	Caltrop Milk-Vetch	حُرْبُث، قفعة	A	Z	IT-SA	B, G	D	C	VC	R	R			VR
Bituminaria bituminosa (L.) C.H.Stirt. [Psoralea bituminosa L.]	Bitumen Trefoil	عويني	H	Z	M	A	MED, TZ			C	VR	R	C		BERC-BX-C0075و BERC-ST-C279		Ö
Calicotome villosa (Poir.) Link	thorny broom, Spiny Broom	قنديل	PhS	Z	M	A, F	MED, TZ		C	C	C	C	VC	VC	BERC-BX-C0172		Ö	Ö
Ceratonia siliqua L.	Carob	خروب	T	M	M	F	MED, TZ		VR	C		R	VC	C	BERC-BX-C0137, BERC-ST-C31		Ö	Ö
Cercis siliquastrum L.	Juda's Tree	أورجوان العرب، عروس الغابة، خزرج، زمزريق	T	Z	M	F	MED			R			VR		BERC-BX-C0013
Cicer judaicum Boiss. [Cicer pinnatifidum Jaub.& Spach]	Judean Chickpea	حمص بري	A	Z	M	A	MED		R	C		R	C
Colutea abyssinica Kunth & Bouche.[Colutea istria Mill.]			PhS	Z	IT	H, G	D			VR
Coronilla repanda (Poir.) Guss.			A	Z	M	D	TZ, D					R
Coronilla scorpioides (L.) W.D.J.Koch	Scorpion Vetch	برجيمنة الحمام،خويطمة، قرنيلا	A	Z	M	A	MED, TZ, D	VR	R	VC	VR	C	C	C	BERC-BX-C0425, BERC-ST-C280
Dalbergia sissoo DC.	Sissoo	ماسم، سيسم	T	Z	T	B	D	VR
Dorycnium hirsutum (L.) Ser.			H	Z	M	F	MED						VR
Dorycnium rectum (L.) Ser.	Upright Dorycnium	زويتية قائمة	H	Z	M	C	MED					VR	VR
Faidherbia albida (Delile) A.Chev.[Acacia albida Del.]	White Acacia	سنط, طلح أبيض، سمط	T	Z	SUD	B	MED, TZ, D	VR				R						Ö
Glycyrrhiza echinata L.	Prickly Liquorice		PhS	Z	M	C	MED					VR	VR
Glycyrrhiza glabra L.	Liquorice, Common Liquorice	عرق السوس	PhS	Z	ES-M-IT	C	MED				C	VR					Ö	Ö
Hedysarum spinosissimum L.	Prickly Sainfoin	عدس مر	A	Z	M	D	MED, TZ, D			VR		R
Hippocrepis areolata Desv.	Horned Horse-Shoe Vetch	أم القرين	A	Z	M-SA	D	TZ, D					VR
Hippocrepis multisiliquosa L.		حذوة الفرس (كثيرة الخرادل)	A	Z	M	A	MED, TZ, D			VR		C
Hippocrepis unisiliquosa L.[Hippocrepis unisiliquosa L. subsp. Unisiliquosa]	Common Horse-Shoe Vetch	حذوة الفرس (أحادية الخرادل)، الدريس	A	Z	M	A	MED, TZ, D	C	VC	VC	VC	C	C	VC	BERC-BX-C0457, BERC-ST-C282
Hymenocarpos circinnatus (L.) Savi	Disk Trefoil	قرينه	A	Z	M	A	MED, TZ	R	C	VC	C	VC	C	VC	BERC-BX-C0450, BERC-ST-C283
Lathyrus annuus L.			A	Z	M-ES	A	MED					VR	VR
Lathyrus aphaca L.	Yellow Vetchling	حَمَام البُرج، بريد الحية، شوارب البس	A, V	Z	ES-M-IT	A	MED, TZ	VR	R	C		C	C	C	BERC-BX-C0429
Lathyrus blepharicarpus Boiss.		سيسعة شائعة، سعيسسة، جلبانه، جليبينه	A, V	Z	M	A	MED, TZ		C	C		R	C	C	BERC-ST-C284		Ö
Lathyrus ciliolatus Sam. ex Rech.f.		بسلة الزهور	A, V	Z	M	A	MED, TZ		VR	R			VR	VR
Lathyrus gorgoni Parl.		سيسعة زرع، جلبان	A, V	Z	M	A	MED		VC	C	VR	C	C	C	BERC-BX-C0406
Lathyrus hierosolymitanus Boiss.	Jerusalem Vetchling	سيسعة القدس، جلبان	A, V	Z	M	A	MED		VR	C	VR	C	R
Lathyrus hirticarpus			A, V		M	A	MED			R
Lathyrus inconspicuus L.	Small-Flowered Vetchling	جلبان منتصب	A	Z	M-IT	A	MED, TZ			R	VR	VR		R
Lathyrus marmoratus Boiss. et Bl.		جلبان رخامي	A, V	Z	M	A	MED, TZ			R		C	VR
Lathyrus ochrus (L.) DC.	Winged Vetchling	جلبان أمغر	A, V	Z	M	A	MED		VR	C	VR	C	R	R	BERC-BX-C0383
Lathyrus pseudocicera Pamp.	Nerved Vetchling	عين البقرة	A, V	Z	M	B, G	TZ, D		C	C	VR	VR		R	BERC-BX-C0473
Lathyrus sphaericus Retz.		سيسعة مدورة	A, V	Z	M	A	MED			R		VR		VR
Lens culinaris Medikus	Lentils, Common Lentil	عدس	A, V	Z	M	E	MED			VR		VR	VR					Ö
Lens culinaris subsp. orientalis (Boiss.) Ponert [Lens orientalis (Boiss.) Schmalh.]		عدس	A, V	Z	M		MED. TZ			C	VR	VR	R
Lens ervoides (Brign.) Grande			A, V	Z	M	F	MED, TZ			VR		VR
Lotononis platycarpa (Viv.) Pic.Serm.			A	Z	SA - SUD	B, B	D	R
Lotus angustissimus L.	Slender Bird's Foot Trefoil		A	Z	M	C	MED					R	VR
Lotus conimbricensis Brot.			A	Z	M	C	MED					VR	VR
Lotus conjugatus subsp. requienii (Sanguin.) Greuter[Tetragonolobus requienii (Sanguin.) Sanguin.]			A	Z	M	A	MED			VR		VR	VR
Lotus creticus L.	Silvery Birds' Foot Trefoil		C	Z	M	M	MED					C
Lotus edulis L.	Edible Bird's-Foot Trefoil	لوتس مأكول	A	Z	M	A	MED			VR		VR	R	VR
Lotus halophilus Boiss. & Spruner	Petty Bird's Foot Trefoil	قرن الغزال، حربيث	A	Z	M	D	MED, TZ, D					C	VR
Lotus hispidus DC.			A	Z	M	D	MED					VR
Lotus longesiliquosus R.Roem. [Lotus collinus (Boiss.) Heldr.]	Judean Bird's Foot Trefoil		H	Z	M	A, F	MED			C		VR	C		BERC-BX-C0488
Lotus ornithopodioides L.	Claw-Podded Bird's Foot Trefoil	لوتس ربياني	A	Z	M	A, F	MED			VR		VR	VR
Lotus palaestinus (Boiss. & Blanche) Blatt. [Tetragonolobus palaestinus Boiss.& Blanche]		الصيبعة, سيسعة، جلثون	A	Z	M	A, F	MED		VR	C		R	C	C	BERC-BX-C0101, BERC-ST-C301		Ö
Lotus palustris Willd.		لوتس المناقع	H	Z	M	C	MED					VR	VR
lotus peregrinus L.	Flat-Podded Bird's Foot Trefoil	طقوش حية	A	Z	M	A, F	MED, TZ	C	C	C	C	C	C	C	BERC-BX-C0419
Lotus tenuis Waldst. & Kit.			H	Z	ES-M-IT	C	MED, TZ, D	R		VR		VR
Lotus tetragonolobus L.[Tetragonolobus purpureus Moench, Tetragonolobus edulis Link]	Purple winged-pea	جلاثون	A	Z	M	A	MED		VR	C		R	C	C			Ö
Lupinus albus L.	Lupine, White Lupin	ترمس بري	A	Z	M	E	MED					VR					Ö	Ö
Lupinus angustifolius L.	Narrow-Leaved Lupin		A	Z	M	A	MED					R
Lupinus luteus L.	Yellow Lupin	ترمس بري	A	Z	M	A	MED					VR	VR
Lupinus micranthus Guss.	Hirsute Lupin	ترمس مزغب	A	Z	M	A	MED			VR		R	VR
Lupinus palaestinus Boiss.	Palestine Lupin	فول برّي	A	Z	M	D	MED					C	VR						EPIJS
Lupinus pilosus L. [Lupinus varius L.]	Lupins, Blue Lupin	ترمس أزرق، جول بري، فول أبو حمار، ترمس بري	A	Z	M	A	MED			VR		VR	R		BERC-BX-C0019			Ö
Medicago astroites (Fisch. & C.A.Mey.) Trautv.[Medicago astroites (Fisch. & C.A.Mey.) Trautv.]			A	Z	IT	G	D			VR
Medicago blancheana Boiss. [Medicago blancheana Boiss. Var. bonarotiana (Arcang.) Arcang.]	Blanche's Medick	فصة بلانش، خبز الراعي	A	Z	M	A	MED			VR		VR	VR		BERC-ST-C286
Medicago constricta Durieu	Globe Medick	قطران شبه منقبضة	A	Z	M	D	MED			VR		R	VR
Medicago coronata (L.) Bartal.	Crown Medick	قرطة منقبضة	A	Z	M	A	MED, TZ		C	C	C	C	C	VC	BERC-BX-C0393
Medicago doliata Carmign.			A	Z	M	A	MED						VR
Medicago granadensis Willd.	Galilee Medick	قرطة جاردانيا	A	Z	M	A, P	MED			VR		VR
Medicago hypogaea E.Small [Factorovskya aschersoniana (Urb.) Eig]			A	Z	M	A	TZ		C	C	R	R		C
Medicago intertexta subsp. ciliaris (L.) Ponert [Medicago ciliaris (L.) Krock.]		قرطة محدبة	A	Z	M	C	MED			VR		R	R
Medicago laciniata (L.) Mill.	Cut-Leaved Medick	نَفَل، حندقوق حذاري	A	Z	SA	B, G	TZ, D	C	C	R	VC	VR		C
Medicago littoralis Loisel.	Coast Medick		A	Z	M	D	MED, TZ					C
Medicago lupulina L.	Black Medick	قرطة جنجلية	H	Z	ES-M-IT	E, F	MED		VR	R			VR
Medicago marina L.	Sea Medick		C	Z	M	M	MED					R
Medicago minima (L.) L.	Small Medick	دريس	A	Z	M-ES	A	MED, TZ			C	C	VR	R	C
Medicago monantha (C.A.Mey.) Trautv.[Trigonella monantha C. A. Mey.]			A	Z	IT	G	MED			VR						VU
Medicago monspeliaca (L.) Trautv.[Trigonella monspeliaca L.]	Trailing Fenugreek		A	Z	M	A	MED, TZ		C	VC	R	C	C	C	BERC-BX-C0439
Medicago murex Willd.		قرطة	A	Z	M	A	MED			VR		R	VR			CR
Medicago orbicularis (L.) Bartel.	Flat-Podded Medick	نفل، خبز الراعي، دريدرا، ام طبق طير	A	Z	M-IT	A	MED, TZ		R	VC	R	C	C	R	BERC-BX-C0130, BERC-ST-C287
Medicago polymorpha L.	Bur Clover	حمصيص، قرطة عديدة الأشكال، نفل	A	Z	ES-M-IT	A	MED, TZ	R	R	VC	C	VC	C	R	BERC-BX-C0025
Medicago radiata L.		قرطة مشرقة	A	Z	IT	B, G	TZ, D	VR		C
Medicago rigidula (L.) All.		قرطة قاسية	A	Z	M	A	MED, TZ		R	R	R	VR	VR
Medicago rotata Boiss.	Wheel Medick	قرطة دائرية الثمر	A	Z	M	A	MED, TZ	VR	C	C	C	C	C	C
Medicago rugosa Desr.		دحديلة	A	Z	M	A	MED			R		VR	R
Medicago sativa L.	Alfafa	برسيم، برسيم حجازي ،جت، خبز الراعي	H	Z	ES-M-IT	A	MED, TZ			R			VR					Ö
Medicago scutellata (L.) Mill.		قرطة ترسية، نفل	A	Z	M	A	MED			R		R	R
Medicago truncatula Gaertn.		نفل	A	Z	M	A	MED, TZ	R	VR	C	C	C	C	R
Medicago turbinata (L.) All. [Medicago tuberculata (Retz.) Wild.]	Tuberclad Medick	فصة حذرفية	A	Z	M	A	MED, TZ	VR	VR	C	VR	R	C	VR	BERC-ST-C288
Melilotus albus Medikus	White Melilot	حندقوق أبيض، نفلة، قرط	A	Z	ES-M-IT	C	MED			VR		R
Melilotus elegans Salzm. ex Ser.	Elegant Melilot	حندقوق رشيق	A	Z	M	C	MED			VR
Melilotus indicus (L.) All.	Indian Melilot	حَندقوق مر، محيلبة، نفل	A	Z	M	A	MED	VR	VR	R	C	C	R	VR	BERC-ST-C289
Melilotus italicus (L.) Lam.	Italian Melilot	حندقوق ايطالي	A	Z	M	F	MED			VR			VR
Melilotus messanensis (L.) All. [Melilotus siculus (Turra) B.D. Jacks.]	Sicilian Melilot	حندقوق حلو	A	Z	M	C	MED			VR		VR	VR
Melilotus Sulcatus Desf.	Grooved Melilot	حندقوق مخرز	A	Z	M	A	MED, TZ			C		C	R		BERC-BX-C0229
Onobrychis caput-galli (L.) Lam.	Cock's Head Sainfoin	خريسة رأس الديك	A	Z	M	A	MED, TZ			C	VR	C	C	R	BERC-BX-C0440, BERC-ST-C290
Onobrychis crista-galli (L.) Lam.	Cock's Comb	دريس، ضرس العجوز	A	Z	SA	B, G	TZ, D	C	VC	C	VC	C	VR	VC	BERC-ST-C291
Onobrychis squarrosa Viv.		ضريس	A	Z	M	A	MED, TZ, D		VR	VC	R	VC	C	C	BERC-BX-C0520
Ononis alopecuroides L.	Foxtail Rest Harrow	وسبة ذيل الثعلب	A	Z	M	C	MED			VR		C	R
Ononis biflora Desf.	Two Flowered Rest-Harrow	وسبة مزدوجة الزهر	A	Z	M	A	MED, TZ		VR	R		VR	VR		BERC-BX-C0347
Ononis hirta Poir.	Hairy Rest-Harrow	وسبة زباء	A	Z	M	A	MED			R		R	VR		BERC-BX-C0549
Ononis mitissima L.	Cluster-Flowered Rest-Harrow	وسبة رقيقة	A	Z	M	A	MED			R	VR	R	R		BERC-BX-C0252
Ononis mollis Savi[Ononis reclinata auct. Fl.Pal. non L.]	Spreading Rest-Harrow	حطيبة	A	Z	M-IT	A	MED, TZ		C	C	C	C	C	C	BERC-BX-C0555, BERC-ST-C294
Ononis natrix L.	Shrubby Rest-Harrow	وسبه، بسوى	C	Z	M	A	MED, TZ, D		VC	C	C	VC	C	VC	BERC-BX-C0224, BERC-ST-C292
Ononis ornithopodioides L.	Bird's-foot Rest-Harrow	وسبة رجل العصفور	A	Z	M	A	MED, TZ		VR	C	C	R	C	C	BERC-BX-C0466
Ononis phyllocephala Boiss.		وسبة رأسية الورق	A	Z	M	A	MED			VR		VR							EPIJS
Ononis pubescens L.	Downy Rest-Harrow	دبيقة	A	Z	M	A	MED, TZ			C		R	C	VR	BERC-BX-C0074, BERC-ST-C293
Ononis serrata Forssk.[Ononis diffusa Ten.]	Serrate-Leaved Rest Harrow	زيته	A	Z	M-SA	A	MED, TZ, D					C		VR
Ononis spinosa L. [Ononis leiosperma Boiss. Ononis antiquorum L.]	Gammock, Resthorrow, Tall Spiny Rest-Harrow	شبرق ،شبرج	H	Z	M-IT	A	MED, TZ, D		C	VC	C	C	VC	VC	BERC-BX-C0078, BERC-ST-C295			Ö
Ononis viscosa L. subsp. braviflora (D C.) Nyman[Ononis breviflora DC.]	Clammy Rest-Harrow	وسبة لزجة	A	Z	M	A	MED, TZ		R	C	VR	R	C	VR	BERC-ST-C296
Ononis viscosa subsp. sicula (Guss.) Hub.-Mor. [Ononis sicula Guss.]	Perian Rest- harrow		A	Z	M-IT-S	B, G	TZ, D	R	C	C	C	R	VR	C	BERC-BX-C0218
Ornithopus compressus L.	Hairy Bird's Foot	ربيدان مضغوط	A	Z	M	A	MED			VR		R	VR
Ornithopus pinnatus (Mill.) Druce	Jointed Bird's Foot	ربيدان ريشي	A	Z	M	D	MED					R	VR
Pisum elatius M.Bieb.	Purple Wild Pea	بازيلاء برية حمرة، بازيلاء	A, V	Z	M	A	MED			R	VR	R	VR		BERC-BX-C0527
Pisum fulvum Sibth. & Sm.	Yellow Wild Pea	بازيلاء برية صفراء، حمص البستان الصغير	A, V	Z	M	A	MED, TZ			C	VR	VR	C		BERC-BX-C0358, BERC-ST-C297
Pisum sativum L.[Pisum syriacum (Berg.) Lehm.]		طقوش بريد	A, V	Z	IT	A	MED, TZ			C	VR	C	C		BERC-ST-C298			Ö
Prosopis farcta (Banks et Sol.) Macbride	Mezquit, Prosopis, Mesquite	ينبوت، غاف، جمبت	C, H, PhS	Z	IT	A	MED, TZ, D	C		C	VC	VC	C	C	BERC-BX-C0187, BERC-ST-C259			Ö
Retama raetam (Forssk.) Webb	Retama, White Broom	رِتم	PhS	Z	SA	D	MED, TZ, D	VC	VC	R	VC	C	R	VC	BERC-BX-C0043, BERC-ST-C298			Ö
Scorpiurus muricatus L.[Scorpiurus muricatus L. var. subvillosus (L.) Fiori et Beg.]	Two-Flowered Caterpillar	ذَنَب العقرب، عنجدة	A	Z	M	A	MED, TZ		C	VC	C	VC	VC	VC	BERC-BX-C0461, BERC-ST-C300		Ö
Securigera cretica (L.) Lassen[Coronilla cretica ]	Cretan Crown Vetch	حويذان كرت	A	W	M	A	MED			VR			VR		BERC-BX-C0349
Securigera parviflora (Desv.) Lassen[Coronilla rostrata Boiss. & Sprun.]	crown-vetch		A	Z	M	A	MED, TZ, D			VR		VR	R
Securigera securidaca (L.) Degen & Dorfl.		صبيرة	A	Z	M	A	MED			R		VR	VR
Senna italica Mill.	Italian Senna	سنمكة	C	Z	SUD	B	D	VR
Spartium junceum L.	Spanish Broom	وزال، شيح شجري	PhS	Z	M	F	MED			R	VR	R	VR		BERC-BX-C0246
Tephrosia apollinea (Delile) Link			C	Z	SUD-AFR	B, B	D	C			C
Trifolium alexandrinum L.	Egyptian Clover	برسيم، قرطة، حامول	A	Z	M	A	MED			C		C	C	C	BERC-ST-C302			Ö
Trifolium argutum Sol.		نفل مثلم	A	Z	M	A	MED, TZ					VR	VR		BERC-BX-C0402, BERC-ST-C303
Trifolium arvense L.	Hare's-Foot Clover	برسيم الحقول، نفل	A	Z	ES-M-IT	A	MED			R		R	R
Trifolium berytheum Boiss. & Blanche		برسيم بيروت	A	Z	M	A	MED					VR							EPIJS
Trifolium billardierei Spreng.			A	Z	M	D	MED			R									EPI
Trifolium boissieri Guss.		نفلة	A	Z	M	A	MED			C		VR	R	VR
Trifolium bullatum Boiss. & Hausskn.		برسيم مبعثر	A	Z	M	A	MED		C	VC	C	VC	VC	VC
Trifolium campestre Schreb.	Hop Clover	نفل ، قرط اصفر، برسيم المراعي	A	Z	M	A	MED, TZ			C		C	C	R	BERC-BX-C0112, BERC-ST-C304
Trifolium cherleri L.	Hairy Trefoil	برسم شرلر	A	Z	M	A	MED			C	VR	R	C
Trifolium clusii Godr. & Gren.		برسيم، قرط	A	Z	M	A	MED		VR	C	VR	R	C	R	BERC-BX-C0103, BERC-ST-C306
Trifolium clypeatum L.	Helmet Clover	بزاز البقر	A	Z	M	A	MED		C	VC	R	C	C	VC	BERC-BX-C0339, BERC-ST-C305
Trifolium dasyurum C.Presl		برسيم جميل	A	Z	M	A	MED, TZ					C
Trifolium dichroanthum Boiss.			A	Z	M	D	MED, TZ			R			R						EPIJS
Trifolium echinatum M.Bieb.	Prostrate Clover	برسيم قنفذي	A	Z	M	A	MED		C	C		VR	C	R
Trifolium eriosphaerum Boiss.		برسيم	A	Z	M	A	MED, TZ			C		VR	VR						EPIJS
Trifolium erubescens Fenzl		برسيم متورد	A	Z	M	A	MED			C		VR	R						EPIJS
Trifolium fragiferum L.	Strawberry Clover	برسيم فراولي	H	Z	ES-M-IT	C, I	MED			R	VR	C	VR
Trifolium glanduliferum Boiss.		برسيم غددي	A	Z	M	A	MED			C	VR	C	C
Trifolium lappaceum L.	Burr Trefoil	برسيم برعمي	A	Z	M	A	MED			R		R	R
Trifolium nigrescens Viv. [Trifolium nigrescens Viv. Subsp. Petrisavii (Clem.) Holmboe]	Ball Clover	برسيم أسود	A	Z	M	C	MED					VC	VR		BERC-ST-C307
Trifolium palaestinum Boiss.	Palestine Clover		A	Z	M	D	MED			VR									EPIJS
Trifolium pauciflorum D’Urv.			A	Z	M	A	MED					C	VR		BERC-BX-C0379
Trifolium philistaeum Zohary			A	Z	M	D	MED, TZ			VR									EPI
Trifolium physodes M.Bieb.		برسيم منتفخ	H	Z	M	F	MED		R	C		R	C	C
Trifolium pilulare Boiss.	Ball Cotton Clover	برسيم كروي	A	Z	M	A	MED, TZ			R
Trifolium plebeium Boiss.		برسيم شائع	A	Z	M	A	MED		R	R	R			C
Trifolium prophetarum M.Hossain		برسيم النبي	A	Z	M	A	MED, TZ			VC	C	VC	C	C					EPIJ
Trifolium purpureum Loisel.	Purple Clover	برسيم ارجواني، نفلة	A	Z	M	A	MED, TZ			R			VR		BERC-BX-C0108, BERC-ST-C308
Trifolium repens L.	Dutch Clover	برسيم زاحف	H	Z	ES-M-IT	C, I	MED			C		R	C	C
Trifolium resupinatum L.[Trifolium resupinatum L. var. resupinatum]	Reversed Trefoil	قرط بنفسجي، نفل منقلب	A	Z	M-IT	A	MED, TZ		C	VC	VR	R	C	C	BERC-ST-C309, BERC-BX-C0403
Trifolium scabrum L.	Rough Trefoil	برسيم خشن	A	Z	M	A	MED, TZ			VR			R		BERC-BX-C0362
Trifolium scutatum Boiss.	Shield Clover	برسيم درعي	A	Z	M	A	MED			R		C	C						EPIJS
Trifolium spumosum L.	Bladder Trefoil	برسيم مزبد	A	Z	M-IT	A	MED		C	VC	R	R	C	VC
Trifolium stellatum L.	Star Clover	برسيم نجمي	A	Z	M	A	MED, TZ						VR		BERC-BX-C0477, BERC-ST-C310
Trifolium subterraneum L.	Subterranean Clover	برسيم مغمور	A	Z	M	A	MED					VR
Trifolium suffocatum L.	Suffocated Clover		A	Z	M	A	MED	VR	R	VC	R	VC	C	VC
Trifolium tomentosum L.	Wooly Clover	برسيم لبدي	A	Z	ES-M-IT	A	MED, TZ, D			VR		VR	R
Trifolium vavilovii Eig			A	Z	M	A	MED	C	C	R	C	C		C
Trigonella arabica Delile		حندقوق، أذينة، حلبة عربية	A	Z	SA	B, G	D			C		VR	R
Trigonella berythea Boiss. & Blanche	Fenugreek Seed, Beiruth Fenugreek	حلبة بيروت	A	Z	M	A	MED			R	VR	VR	R		BERC-BX-C0119, BERC-ST-C311		Ö	Ö	EPIJS
Trigonella caelesyriaca Boiss.	Coelesyrian Fenugreek	حلبة البقاع، حلبة برية	A	Z	M	A	MED			VR		C			BERC-ST-C312				EPIJ
Trigonella cylindracea Desv.			A	Z	M	D	MED, TZ, D			R		R	VR
Trigonella foenum-graecum L.	Fenugreek	حُلْبَة	A	Z	M	A	MED					VR
Trigonella glabra Thunb.		حلبة ملساء	A	Z	T	G	TZ					VR
Trigonella hamosa Del. ex Smith	Egyptian Fenugreek	عِشب الملك	A	Z	SUD	B, G	D					VR
Trigonella lilacina Boiss.	Lilac Fenugreek	حلبة ليلكية	A	Z	M	A	MED					VR			BERC-ST-C313				EPIJS
Trigonella maritima Poir.		حلبة	A	Z	M	B, G	MED	C	C	VR	VR			VR
Trigonella schlumbergeri Boiss.		حلبة	A	Z	SA	B, J	MED, D			C
Trigonella spicata Sm.	Spiked Fenugreek	حلبة سنبلية	A	Z	M	A	MED, TZ			C		VR	C
Trigonella spinosa L.	Thorny Fenugreek	حلبة شائكة	A	Z	M	A	MED			C		VR	C
Trigonella spruneriana Boiss. [Trigonella sibthorpii Boiss.]		حلبة	A	Z	M	A	TZ		R	C	VR	VR	C
Trigonella spruneriana subsp. hierosolymitana (Boiss.) Ponert [Trigonella hierosolymitana Boiss.]		حلبة	A	Z	M	A	MED	VC	C	R	C	VR		C
Trigonella stellata Forssk.	Star Fenugreek	نفل، حواجه، حلبة نجمية، حلبة برية	A	Z	SA	B, G	D		VR						BERC-BX-C0254
Tripodion tetraphyllum (L.) Fourr. [Physanthyllis tetraphylla (L.) Boiss.]	Four-Leaved Kidnet-Vetch		A	Z	M	A	MED			C		R	VR	VR	BERC-BX-C0455
Vicia benghalensis L.			A, V	Z	M	I	MED					VR
Vicia bithynica (L.) L.			A, V	Z	M		TZ		VR	R		VR	VR
Vicia ervilia (L.) Willd.	Lentil Vetch, Bitter Vetch	كرسنة	A	Z	M	A	MED, TZ			VR		VR	R					Ö
Vicia galeata Boiss.	Helmeted Vetch	عديسه	A, V	Z	M	C	MED			VR		VR	VR
Vicia galilaea Plitmann & Zohary		بيقة الجليل	A, V	Z	M	A	MED			VR	C	R	C	R	BERC-BX-C0502
vicia hybrida L.	Hairy Yellow Vetch	قرينة بقرة، سكيك أبو لبن	A, V	Z	M	A	MED, TZ			VR	VR	VR			BERC-BX-C0420, BERC-ST-C314
Vicia monantha Retz.	Syrian Vetch	خَريج، جيلبان	A, V	Z	M-IT	G	D		VR	C	VR	C	C	C
Vicia narbonensis L.	Purple Broad Bean	بيقة فرنسية، فويلة، فول بري، فول ابليس	A, V	Z	M	B, G	MED			C	C	R	C	R	BERC-BX-C0469
Vicia palaestina Boiss.	Palestine Vetch	طقوش البسة، عدس بري، كسيكسة الحية	A, V	Z	M	A	MED	R	C	VC	VR	C	C	C	BERC-BX-C0287
Vicia peregrina L.	Rambling Vetch	جلبان، بيقة رحالة	A, V	Z	M-IT	A	MED, TZ						VR		BERC-BX-C0430, BERC-ST-C315
Vicia pubescens (DC.) Link			A, V	Z	M	F	MED		C	C	C	C	C	C
Vicia sativa L.	Vicia, Common Vetch	جِلبان، بيقة	A, V	Z	M	A, G	MED,TZ, D			R			C		BERC-BX-C0462, BERC-ST-C316			Ö
Vicia sericocarpa Fenzl		بيقة حريرية الثمر	A, V	Z	M-IT	A	MED,TZ					VR	VR
Vicia tetrasperma (L.) Schreb.	Smooth Tare	بيقة رباعية البذور	A, V	Z	ES-M-IT	C	MED			C		VR	C	R
Vicia villosa Roth	Winter Vetch	بيقة وبرة	H	Z	M	A	MED					R			BERC-ST-C317
Vigna luteola (Jacq.) Benth.[Vigna nilotica (Delile) Hook.]	Nile Bean	عليق	C, V	Z	T	C	MED			VR		R	VR	VR
Linaceae
Linum bienne Mill.	Pale-Flowered Flax	كتان (ذو حولين)	A	Z	M	C	MED			VR		R	VR
Linum corymbulosum Rchb.		كتان عذقي	A	Z	M-IT	A	MED			C		VR	C	R	BERC-BX-C0550
Linum mucronatum Bertol.	Oriental Flax	كتان أصفر	C	Z	IT	A	TZ		R	C			R	R	BERC-BX-C0486, BERC-BX-C0551
Linum nodiflorum L.	Common Flax	كتان أحادي الزهر	A	Z	M	A	MED			C		C	C	VR	BERC-BX-C0456
Linum pubescens Banks & Sol.	Pink Flax, Hairy Pink Flax	كتان زهري، زير، كتان أحمر، كتان أزعب	A	Z	M	A	MED			C		R	C	C	BERC-BX-C0423, BERC-ST-C244			Ö
Linum strictum L.	Upright Yellow Flax	كتان قائم	A	Z	M	A	MED, TZ		VR	VC	C	C	C	C	BERC-BX-C0505, BERC-ST-C245
Loranthaceae
Plicosepalus acaciae (Zucc.) Wiens & Polhill [Loranthus acaciae Zucc]	Acacia Strap Flower	العلمة، سحر، أبو حماطة، عناب، حب دبق، عنب الطلح	P, PhS	Z	SUD	B, B	D	R	VR	VR	R			VR				Ö
Lythraceae
Lythrum hyssopifolium L.	Hyssop-Leaved Loose Strife	فرندل زوفاي الورق	A	Z	PT	C	MED			VR		R	VR
Lythrum junceum Banks & Sol.		حنائية ارجوانية	H	Z	M	C	MED, TZ			VR		R	C		BERC-BX-C0162, BERC-ST-C247
Lythrum salicaria L.	Purple Loosestrife	حِنائية، وردة الحناء، فرندل	H	Z	PT	C	MED			VR		R	R
Lythrum thymifolium L.		حنائية زعترية	A	Z	ES-M-IT	C	MED			VR		VR
Lythrum tribracteatum Salzm. ex Spreng.			A	Z	ES-M-IT	C	MED					R	R
Malvaceae
Abutilon fruticosum Guill. & Perr.	Mallow Desert	أبو طيلون (نجمي)	C	Z	SUD	B	D	C	C
Abutilon hirtum (Lam.) Sweet	Florida keys Indian, Mallow	أبو طيلون	C	Z	SUD	B	D	R
Abutilon indicum (L.) Sweet	Indian Mallow	قرقدان هندي	C	Z	T	B	D	R	C		R					VU
Abutilon pannosum (G.Forst.) Schltdl.		لواق، أمبوارو	PhS	Z	T	B	D	VR
Abutilon theophrasti Medik	Butterprint Piemmarkir, Bastard Orpine	أمبوارو	A	Z	T	I	MED			VR		VR	VR		BERC-ST-C248
Alcea acaulis (Cav.) Alef.	Stemless Hollyhock	ورد الجمال، خبازى برية، خطمية زاحفة، خبز العذرا، ختمة	C	Z	M	A	MED, TZ, D		C	VC	R	C	C	C	BERC-BX-C0559, BERC-ST-C249			Ö
Alcea digitata Alef.	Digitate Hollyhock	ختمية مفصصة الاوراق، ختمية مصغرة الأوراق	H	Z	M	A	MED, TZ						VR		BERC-BX-C0574
Alcea galilaea Zohary	Galilee Hollyhock	ختمية الجليل	H	Z	M	A	MED, TZ				C		VR	VR					EPIJS
Alcea setosa ( Boiss.) Alef.	Bristly Hollyhock	خف الجمل، ورد الحصان،خبيزة زهور، ختميه	H	Z	M	A	MED, TZ		VR	C	C		C	R	BERC-BX-C0072, BERC-ST-C250			Ö
Alcea striata (DC.) Alef.	Desert Hollyhock		H	Z	IT	H	D						VR
Althaea hirsuta L.	Hairy Mallow	ختمية زغبية	A	Z	ES-M-IT	A	MED			C			R	VR	BERC-BX-C0491, BERC-ST-C251
Althaea ludwigii L.	Ludwig's Mallow	ختيِمَة	A	Z	SA	B, G	D	VR
Althaea officinalis L.	Marsh Mallow; white mallow	ختميه	H	Z	ES-M-IT	C	MED					VR	VR
Hibiscus micranthus L.		ثيل شيطاني (صغير الزهر)	C	Z	T	B, B	D	C
Hibiscus trionum L.	Bladder Hibiscus	ثيل شيطاني (ثلاثي الألوان)	A	Z	T	I	MED			R			VR	VR
Lavatera punctata All.		خبيزة شجرية	A	Z	M	A	MED			R		C	C		BERC-ST-C253
Lavatera trimestris L.	Queen Mallow	خبيزة الفار	A	Z	M	A	MED			VR		R	R		BERC-ST-C254
Malva aegyptia L.	Palmated Mallow	خبيزة مصرية	A	Z	SA	B, G	D	VR		R		VR		VR
Malva multiflora (Cav.) Soldano, Banfi & Galasso[Lavatera cretica L.]	Cretan Tree Mallow		A	Z	M	K, K	MED, TZ			C	C	C	C	R	BERC-BX-C0271, BERC-ST-C252
Malva nicaeensis All.		خبيزة (نيس)، رقمة	A	Z	M-IT	K, K	MED, TZ, D		VR	C	C	C	C	C
Malva oxyloba Boiss.		خبيزة حادة الفصول	A	Z	M	K, K	MED			VR		VR	C		BERC-ST-C255
Malva parviflora L.	Small-Flowered Mallow	خُبِّيزة، خبيزة أحادية الفصوص	A	Z	M-IT	K, K	TZ, D	VC	VC	C	VC	C	C	C	BERC-ST-C256
Malva sylvestris L	Common Mallow, Wood Mallow	خبيزة، خبيزة برية، خبازة	H	Z	M-ES	A, B, G	MED, TZ, D	R	C	C		R	VR		BERC-BX-C0003		Ö	Ö
Malvella sherardiana (L.) Jaub. & Spach		خبيزة ناعمة	H	Z	M-IT	A	MED, TZ		VR	R		C	C	C
Menispermaceae
Cocculus pendulus (J.R.Forst. & G.Forst.) Diels	Autumn crocus sp	عَليق	C, V	Z	SUD	B, H, B	D	C
Molluginaceae
Corrigiola litoralis L.	Sand Strapwort		A	Z	M	E, I	MED					VR
Glinus lotoides L.	Hairy Glinus	غُبِّيرة	A	Z	M-IT	C	MED, TZ, D		VR	VR		R	VR
Moraceae
Ficus carica L.[Ficus carica var. caprificus Risso]	Fig Tree, Fig	تين بري	T	Z	M-IT	C	MED, TZ, D	VR	VR	R		VR	R		BERC-BX-C0048, BERC-BX-C0564			Ö
Moringaceae
Moringa peregrina (Forssk.) Fiori	Ben Tree	البان	T	Z	SUD	B	D	R	C							VU
Myrtaceae
Myrtus communis L.	Common Myrtle	ريحان، آس، مرسين، ياس	PhS	Z	M	F	MED							R	BERC-BX-C0051	CR	Ö	Ö
Neuradaceae
Neurada procumbens L.	creeping thorn rose	سْعيدان	A	Z	SA	D	D					C
Nitrariaceae
Nitraria retusa (Forskal) Ascherson	Salt Tree	غرقد، غَرْدَق	PhS	Z	SA	J	D	C	R		C							Ö
Peganum harmala L.	Harmala, African Rue, Syrian Rue, Wild Rue	حرمل ، حرمليان، خِيَّيْش	H	Z	IT-SA	G	TZ, D	C	VC	C		VR			BERC-BX-C0181			Ö
Tetradiclis tenella (Ehrenb.) Litv.			A	Z	IT	J	D	C				R
Nyctaginaceae
Boerhavia helenae Roem. & Schult. [Commicarpus helenae (J.A.Schult.) Meikle]			V, PhS	Z	SUD	B	D	C	VR
Boerhavia plumbaginea Cav. [Commicarpus plumbagineus (Cav.) Standley]			V, PhS	Z	SUD	B	MED, TZ, D	C	R		VR	R		R	BERC-ST-C262, BERC-BX-C0289
Boerhavia repens L.		مديد	C, V	Z	T	B	TZ, D	VR			C
Nymphaeaceae
Nuphar lutea (L.) Sm.	Yellow Pond-Lily	زَنْبَقَة الماء	G, HE	Z	ES-M-IT	C	MED					VR
Nymphaea nouchali Burm. F.	Blue Water-Lily	بشنين ازرق	G, HE	Z	T	C	MED					VR
Oleaceae
Fraxinus angustifolia subsp. syriaca (Boiss.) Yalt.[Fraxinus syriaca Boiss.]	Syrian Ash	دردار سوري	T	W	M-IT	C	MED						VR		BERC-BX-C0199			Ö
Jasminum fruticans L.	Jasmine, Wild Jasmine	ياسمين بري، ياسمين أصفر	C	Z	M-IT	F	MED, TZ			R			VC		BERC-BX-C0257, BERC-ST-C264			Ö
Olea europaea L.	Olives, Common Olive	زيتون	T	W	M	F	MED			C		VR	R	R	BERC-BX-C0086			Ö
Phillyrea latifolia L.	Lance-Leaved Phillyrea, Broad-Leaved Phillyrea	زرود، برزة	T	W	M	F	MED			R			C					Ö
Onagraceae
Epilobium hirsutum L.	Great Willow-Herb	ورد الماء، عَلْفة، عقيص	H	Z	ES-M-IT	C	MED	VR		C		R	VR		BERC-BX-C0250, BERC-ST-C265
Ludwigia adscendens subsp. diffusa (Forssk.) P.H.Raven [Ludwigia stolonifera (Guill. & Perr.) P.H.Raven]			H	Z	T	C	MED					VR	VR
Orobanchaceae
Bellardia trixago (L.) All.		شبه المتطفل الأصفر	P	Z	M	A	MED			R		C	C	VR
Cistanche salsa (C.A.Mey.) Beck	Wooly Broomrape	ترفاس زهري	P	Z	IT	B	D	VR	VR		VR
Cistanche tubulosa (Schenk) Wight	Broom Rape, Desert Broomrape	هالوك، ذنون	P	Z	IT-SA	B	D	C	C		C							Ö
Orobanche aegyptiaca Pres.	Egyptian Broomrape	هالوك مصري، ذُنُون	P	Z	IT	A	MED		R	R	C	R	VR	R	BERC-BX-C0335, BERC-ST-C268
Orobanche cernua Loefl.	Drooping Broomrape	دَقَن العَادِر، هالوك متطفل، هالوك متدلية، عش الأسد	P	Z	M-IT-SA	B, G	TZ, D	R		VR	R	R		VR
Orobanche crenata Forssk.	Scalloped Broomrape	هالوك مفرد، عش الأسد، هالوك مطابي	P	Z	M-IT	I	MED, TZ		VR	R	VR	R	VR		BERC-ST-C269
Orobanche lavandulacea Reichenb.	Lavender Broomrape	هالوك	P	Z	M-IT	A	MED			R
Orobanche muteli F. W. Schultz		هالوك (موتل)	P	Z	M-IT	D	MED. TZ. D			R		VR	VR
Orobanche palaestina Reut.	Palestine Broomrape	هالوك فلسطيني	P	Z	M	A	MED			R		VR				CR
Orobanche pubescens d'Urv.	Woolly Broomrape	هالوك أزغب	P	Z	M	F	MED			R
Orobanche schultzii Mutel		هالوك شولتز	P	Z	M	A	MED			VR						VU
Parentucellia latifolia Caruel	Broad-Leaved Eyebright		P	Z	M-IT	A, G	MED		C	C	VR	VR	VR	R
Parentucellia viscosa (L.) Car.	Marsh Eyebright		P	Z	M	A	MED			VR		VR	VR		BERC-BX-C0485
Oxalidaceae
Oxalis corniculata L.	Yellow Wood-Sorrel	حَمض، حميضة، حماض	A	Z	PT	I	MED, TZ, D		VR	R	R	C	R		BERC-ST-C270
Papaveraceae
Ceratocapnos turbinata (DC.) Lidén	Israel Fumitory	نعيمة فلسطينية	A, V	Z	M	F	MED			VR			C		BERC-BX-C0460
Fumaria capreolata L.	Ramping Fumittory	رز الدجاج المتسلق	A, V	Z	M-ES	A	MED			VR		R	R		BERC-BX-C0367, BERC-ST-C161
Fumaria densiflora DC.	Dense-Flowered Fumitory	رز الدجاج (كثير الأزهار) ، زِيته، زيتي	A	Z	M	A	MED, TZ, D		C	C	C	C	C	R	BERC-BX-C0154
Fumaria judaica Boiss.	Judean Fumitory	رز الدجاج الجنوبي	A	Z	M	A	MED			C		R	VR
Fumaria kralikii Jord.	Anatolian Fumitory	ناعمة كارليك	A	Z	M	A	MED			VR		VR	VR
Fumaria macrocarpa Parl.		ناعمة كبيرة الثمر	A	Z	M	A	MED						C		BERC-ST-C162
Fumaria parviflora Lam.	Small-Flowered Fumitory	حَشيشة الصِّبيان، شاهترج، شاترج، بقلة الملك، رز الدجاج	A	Z	ES-M-IT	A	MED, TZ, D		R	R	VR	R	R	VR
Glaucium aleppicum Boiss. & Hausskn.	Aleppo Red Horned-Poppy	نعمان حلب، خشخاش	H	Z	IT	A	MED, TZ				VR			VR
Glaucium arabicum Fresen.	Arabian Horned-Poppy	نعمان	H	Z	IT	G	D	VR	R	R				R	BERC-BX-C0337		Ö	Ö
Glaucium corniculatum ( L.) J. H. Rudolph	Red Horned-Poppy	حشيشة المميتة، الماميثا المقرنة، خشخاش أصفر	A	Z	M-IT	G	TZ, D	VR	VR	R		R	VR
Glaucium flavum Crantz	Yellow Horned-Poppy	خشخاش أصفر	H	Z	M	M	MED			R		VR
Glaucium grandiflorum Boiss. & A.Huet		حنون ابو قرون (كبير الأزهار)، حشيشة المميتة	H	Z	IT	E, G	MED, TZ, D		C	R	R			R	BERC-BX-C0521
Hypecoum dimidiatum Delile	Erect Hypecoum	قرين	A	Z	M-IT	A	MED, TZ		R	C	C	VR	VR	R
Hypecoum littorale Wulfen[Hypecoum geslinii Coss. & Durieu]			A	Z	SA	D	D					VR
Hypecoum pendulum L.		أُمّ الثُرَيْب	A	Z	M-IT	B, G	D	VR	R
Hypecoum procumbens L.		قرين مفترس	A	Z	M	A	TZ	VR	R	R	VR
Papaver argemone L.	Prickly Long-Headed Poppy	حنون عرايس ارغموني	A	Z	M	A, B, G	MED		VR	R							Ö
Papaver carmeli Feinbrun		خشخاش	A	Z	M	A	MED						C						EPI
Papaver humile Fedde			A	Z	SA	B, G	MED, TZ, D	C	C	R	C	C	VR	C
Papaver hybridum L.	Prickly Round-Headed Poppy	حنون عرايس هجين	A	Z	M-IT	A	MED, TZ, D		C		R	R	R		BERC-ST-C272
Papaver polytrichum Boiss. & Kotschy		دحنون أشعر	A	Z	IT	A	TZ, D		R
Papaver somniferum L.[Papaver polycephalum hort.]	Opium poppy	خشخاش منوم	A	Z	O	E	TZ, D			VR		R			BERC-BX-C0508
Papaver umbonatum Boiss.[Papaver subpiriforme Fedde]	Corn Poppy	خشخاش	A	Z	M	A	MED, TZ		C	C	C	VR	C		BERC-BX-C0020, BERC-ST-C273			Ö
Roemeria hybrida (L.) DC.	Violet Horned-Poppy	خشخاش بنفسجي، بَخَتَرِيّ، رجلة الغراب، نعمانة	A	Z	M-IT	B, G	TZ, D		C	C	R	VR	VR		BERC-BX-C0510
Phyllanthaceae
Andrachne aspera Spreng.	Hairy Flax	عرق ام سليمان	C	Z	SUD	B	D	C	VR
Andrachne telephioides L.	Bastard Orpine	لبانة، عشبة التقريطة	H	Z	M-IT	H, G	MED,TZ, D	C	R	C	C	R	C	R	BERC-BX-C0258, BERC-ST-C144
Plantaginaceae
Anarrhinum forskahlii (J.F. Gmel.) Cuf.		ارفيجة شرقية	C	Z	M	A	MED, TZ			C			VR	VR	BERC-BX-C0241
Antirrhinum majus L.	Common Snapdragon	فم السمكة، حلق السبع	C	Z	M	H	MED			R
Bacopa monnieri (L.) Wettst.	Water Hyssop	وطواط، فرفحينة برية	H	Z	T	C	TZ, D	VR				VR
Globularia arabica Jaub. & Spach		زريقة، غنوم، حندقوق	C	Z	SA	A, D, H	MED, D		VR
Hueblia calycina (Banks & Sol.) Speta			A	Z	IT	G	MED			VR						VU
Kickxia acerbiana (Boiss.) Täckh. & Boulos			H	Z	SA	B, B	D	VC	C		VR			VR
Kickxia aegyptiaca (L.) Nabelek	Egyptian Toadflax	لسان السبع	C	Z	M-SA	A, B	MED, TZ		VC	VC	VC	R	C	VC	BERC-BX-C0267
Kickxia cirrhosa (L.) Fritsch			A	Z	M	F	MED, TZ						VR
Kickxia elatine (L.) Dumort.	Pointed-Leaved Toadflax	لسان السبع (التنوني)	A	Z	M	A	MED, TZ			R		R	R
Kickxia floribunda (Boiss.) Täckh. & Boulos		ليتوي	C	Z	SA	B, G	D	C	C	VR		VR
Kickxia judaica danin		لسان السبع (الجنوبي)	C	Z	SA	H, G	TZ, D		C	VR	R			R					EPIJ
Kickxia spuria (L.) Dumort.	Roung-Leaved Toadflax	لسان السبع الكاذب	A	Z	M	A	MED			R		VR	VR
Linaria albifrons Spreng.		حلق البزون	A	Z	IT	B, G	TZ, D		VR	R	VR	R	VR	R
Linaria chalepensis (L.) Mill.	White-Flowered Toadflax	كتان حلب، لسان الطير	A	Z	M-IT	A	MED			VR		R	C
Linaria haelava Delile	Haelava Toadflax	حلاوة	A	Z	SA	B, G	D	C	C	R	C	VR		R
Linaria joppensis Bornm.	Jaffa Toadflax		A	Z	M	D	MED, TZ, D					C							EPIJ
Linaria micrantha (Cav.) Hoffmanns. & Link	Small Flowered Toadflax	كتانية صغيرة الثمر	A	Z	M-IT	A	MED, TZ	VR	VR	C	VR	VR	C	R
Linaria pelisseriana (L.) Mill.	Violet Toadflax		A	Z	M	D	MED					VR	VR
Linaria tenuis Spreng.	Ascalon Toadflax	أُمّ السُوَيق	A	Z	SA	D	TZ, D					VR
Linaria triphylla (L.) Mill.	Three-Leaved Toadflax	كتانية ثلاثية الأوراق	A	Z	M	E	MED					VR	VR
Misopates calycinum (Lang) Rothm.			A	Z	M-ES	E	MED			VR
Misopates orontium (L.) Raf. [Antirrhinum orontium L.]	Small Snapdragon	سيسم، ثم السمكة	A	Z	M	A	MED, TZ, D	C	C	C	C	C	R	R	BERC-BX-C0279
Plantago afra L.	Clammy Plantain	قطونة	A	W	M-IT	A	MED, TZ, D	C	VC	VC	VC	C	C	VC	BERC-BX-C0397, BERC-ST-C319
Plantago albicans L.	Wooly Plantain	مسيك	H	W	M-SA	D	MED, TZ, D			C		VC	VR	VR
Plantago bellardii All.		لسان الحمل بيلارد	A	W	M-IT	A	TZ		R	VR	C	R		C
Plantago chamaepsyllium Zohary			A	W	SA	D	D					VR
Plantago crassifolia Boiss.	Sea Plantain	لسان الحمل (سميك الأوراق)	H	W	M	J	MED, TZ, D					VR
Plantago cretica L.	Cretan Plantain	لسان الحمل الكريتي	A	W	M	A	MED, TZ, D	R	C	VC	R	C	C	VC	BERC-BX-C0453, BERC-ST-C320
Plantago crypsoides Boiss.[Plantago coronopus var. crassipes]	Buck's-Horn Plantain	لسان الحمل القرني،ربله، ربل، اذينة، ودينة	A	W	ES-M-IT	B, G	MED, TZ, D	VC	VC	C	VC			R	BERC-BX-C0268
Plantago cylindrica Forssk.	Cylindrical Plantain	ينمة	A	W	SA	D	D	C	C		C				BERC-BX-C0519
Plantago lagopus L.	Round-Headed Plantain	ودنه	A	W	M	A	MED, TZ	VR	C	VC	VC	VC	C	VC	BERC-BX-C0280
Plantago lanceolata L.	Ribwort Plantain	ذوينة الجدي, آذان الكبش، لسان الحمل الصغير	H	W	ES-M-IT	C	MED		R	R		C	R		BERC-BX-C0562, BERC-ST-C321
Plantago major L.	Greater Plantain	اذن الجدي، لسان الحمل الكبير	A	W	ES-M-IT	C	MED			VR		VR						Ö
Plantago notata Lag.		زباد، دجن	A	W	IT-SA	B, G	TZ	VR	R	VR	C	VR		VR
Plantago ovata Forsk	Plantain Seed, Ovata Plantain	ينمه، أقطوني، قُرَيْطاء، أذان الفرس	A	W	IT-SA	B, G	D	VC	VC	VR	VC	VR		C				Ö
Plantago sarcophylla Boiss.		لسان الحمل	A	W	M	M	MED, TZ					C
Plantago weldenii Rchb.[Plantago coronopus var. commutata]			A	W	M	M, A	MED, TZ, D	VR	VR	R	VR	C	VR
Psylliostachys spicatus (Willd.) Nevski			A	W	IT	J	D	VR			C
Veronica anagallis- aquatica L.	Blue Water Speedwell	حَبَق، عين القط، فيرونيكا مائية	H	Z	PT	C	MED, TZ					VR			BERC-BX-C0225, BERC-ST-C372
Veronica anagalloides Guss.		فيرونيكة عين القط	A	Z	ES-M-IT	C	MED			VR		R
Veronica arvensis L.	Wall Speedwell	فيرونكية حقلية	A	Z	ES-M-IT	A	MED		C	C		R	R
Veronica cymbalaria Bodard.	Cymbalaria Speedwell	فيرونكيا بيضاء	A	Z	M	A, E, F	MED, TZ			VR		VR			BERC-BX-C0375
Veronica hederifolia L.	Ivy-Leaved Speedwell	فيرونيكة لبلابية الورق	A	Z	ES-M-IT	A	MED			VR			VR
Veronica panormitana Tineo ex Guss.			A	Z	M-IT	E, F	MED, TZ					VR
Veronica persica Poiret.	Persian Speedwell	فيرونيكة فارسية	A	Z	IT	E	MED			R	R	VR	R	VR	BERC-BX-C0377
Veronica polita Fr.	Twin Speedwell	فيرونيكة ملساء	A	Z	M	A, E	MED		VR	C	VR	VR	R	VR
Veronica syriaca Roem. & Schult.	Syrian Speedwell	لبخ سوري، فيرونيكة سورية	A	Z	M	A	MED			VR		VR			BERC-BX-C0356, BERC-ST-C373
Platanaceae
Platanus orientalis L.	Oriental Plane Tree	دِلب، خيار، جنار	T	W	M-IT	C	MED						VR			CR
Plumbaginaceae
Limonium lobatum (L.f.) Kuntze	Egyptian Sea Lavender	سِبْسَب	A	Z	SA	B, G, J	D	VC	VC	VR	VC	VR		C
Limonium oleifolium Mill. [Limonium virgatum(Willd.) Fourr. ]			C	Z	M	M	MED					R
Limonium sinuatum (L.) Mill.	Scallop-Leaved Sea Lavender		H	Z	M	M	MED					R	VR
Limonium vulgare Mill. [Limonium narbonense Mill.]	Swamp Sea-Lavender	زهرة الكبش الفرنسية	H	Z	M-IT	M, J	MED, TZ, D	VR			C		VR
Plumbago europaea L.	Khamsheh, European Leadwort	خامشة، حَمشي، رصايصة	H	Z	M-IT	A	MED			C	VR	R	C		BERC-BX-C0065,BERC-ST-C322			Ö
Statice pruinosa L. . [Limonium pruinosum Kuntze]	Frosty Sea-Lavender	زهرة الكبش المتلألئ	C	Z	SA	B, G, J	D		VR	C	R	R	C	R
Polygonaceae
Calligonum comosum L'Hér.		أرْطَى	PhS	Z	IT-SA	D, B	D	C				VR
Emex spinosa (L.) Campd.	Spiny Dock	ضِرس العجوز، جزر أبو علي، سنينة، ركيبة، فجل الجبل	A	W	M	D, B, G	MED, TZ, D	C	C	R	VC	C	VR	C	BERC-BX-C0474
Persicaria lapathifolia (L.) Delarbre[Polygonum lapathifolium L.]	Pale Knotweed		H	Z	M-ES	C	MED, TZ		VR			R	VR		BERC-BX-C0328, BERC-ST-C326
Polygala monspeliaca L.		مستديرة منوبلية	A	Z	M	A	MED, TZ		VR	C		VR	R		BERC-BX-C0507, BERC-ST-C323
Polygonum arenastrum Boreau		قردب ملي كاذب	A	Z	PT	E	MED, TZ, D	VR	VR	C	R	C	C		BERC-ST-C324
Polygonum equisetiforme Sibth. & Sm.	Knotgrass, Horsetail Knotweed	قضاب، شبطبط، عَفراج	H	Z	M-IT	A	MED, TZ, D	C	VR	VC	C	VC	C		BERC-BX-C0272, BERC-ST-C325
Polygonum maritimum L.	Sea Knotgrass		H	Z	M-ES	M	MED					VR				CR
Rumex bucephalophorus L.	Horned Dock		A	W	M	D	MED, TZ, D			VR		C	VR	VR
Rumex conglomeratus Murr.	Green Dock	حميض مكتل	H	W	ES-M-IT	C	MED				VR	R	R
Rumex crispus L.	Curled Dock	حميض اجعد	H	W	ES-M-IT	C	MED			VR		R			BERC-ST-C327
Rumex cyprius Murb.		حمصيص وردي، حمصيص	A	W	IT-SA	B, G	TZ, D	VC	C	R	VC		VR	C	BERC-BX-C0468
Rumex dentatus L.	Dentate Dock	حُمِّيض	A	W	ES-M-IT	C, E	MED, TZ			R	C	R
Rumex maritimus L.	Golden Dock	حميض بحري	A	W	ES	C	MED				VR	VR
Rumex occultans Sam.			A	W	M	D	MED					R							EPIS
Rumex pictus Forskal		فستق العشرة، حَمْبَصِيص	A	W	M	D	MED, TZ, D					C	VR
Rumex pulcher L.	Fiddle Dock	لسان الكلب	H	W	ES-M-IT	A, C, E	MED, TZ		VR	C	R	C	C	R	BERC-ST-C328
Rumex vesicarius L.	Bladder Dock	حُمَّيْض، حماض العشب	A	W	SA	B, B	D			VR
Portulacaceae
Portulaca oleracea L.	Purslane, Garden Purslane	بقلة، فرفحينة، رجلة، رجلية، أرجيلة، حماض	A	Z	PT	I	MED, TZ, D			C	C	VR	C		BERC-ST-C329		Ö
Primulaceae
Anagallis arvensis L.	Red Pimperne, Scarlet Pimpernel	عين الجمل، لبين	A	Z	ES-M-IT	A	MED, TZ, D	C	VC	VC	VC	VC	C	VC	BERC-BX-C0005, BERC-ST-C331
Androsace maxima L.	Annual Androsace		A	Z	M-IT	N	MED, TZ, D		VR	VR			VR			VU
Cyclamen persicum Miller	Cyclamen, Persian Cyclamen	صابونة الراعي، زعمطوط	G	Z	M	A, F	MED, TZ			VC	VR	VR	VC	R	BERC-BX-C0351, BERC-ST-C332		Ö
Lysimachia dubia Aiton	Loosestrife	سرمج محير	A	Z	M-IT	C	MED, TZ					VR	VR
Lysimachia linum-stellatum L. [Asterolinon linum-stellatum (L.) Duby]			A	Z	M-IT	H	MED, TZ		C	VC		R	R	R
Samolus valerandi L.	Brookweed	صابون عرب	H	Z	PT	C	MED, TZ, D			R		VR	VR
Ranunculacea
Adonis aestivalis L.	Summer pheasant's eye, Summer Adonis	حنون البس، عين الديك	A	Z	ES-M-IT	E, I	MED, TZ, D			R					BERC-BX-C0449	EN
Adonis annua L.	Pheasant's eye, Autumn Adonis	حنون البزاز، عرف الديك	A	Z	M	A	MED, D			R		VR	VR	VR
Adonis dentata Del.	toothed pheasant's-eye	ناب الجمل، عين العجل، عين الديك، عرف الديك	A	Z	IT-SA	B, G	TZ, D		C	C	C	C		C	BERC-BX-C0511
Adonis microcarpa DC.	Adonis, Small Pheasant's Eye	دم النعمان	A	Z	M	A	MED, TZ		C	C	VR	C	C	R
Adonis palaestina Boiss	Summer pheasant's eye, Summer Adonis		A	Z	ES-M-IT	E, I	MED, TZ, D			VR	VR	VR	VC	R	BERC-BX-C0449
Anemone coronaria L.	Common Anemone, crown anemone	شقائق النعمان، دحنون	G	Z	M	A, G	MED, TZ, D		C	VC	R	C	C	VC	BERC-BX-C0417, BERC-ST-C334, BERC-BX-C0355, BERC-BX-C0350
Ceratocephala falcata (L.) Pers.	Carob; St. Johns bread, Beakwort	قرناء، خشينه، لزيج	A	Z	M-IT	G	MED, TZ, D	VR	C	C			VR
Clematis cirrhosa L.	Virgin's Bower	عليق, غاشية، ملعى	V, PhS	Z	M	F	MED			C		VR	VC		BERC-BX-C0262,BERC-ST-C335
Clematis flammula L.	Fragrant Clematis	غاشية (عطرة)	V, PhS	Z	M	F	MED			VR			R
Consolida flava (DC.) Schrödinger	Yellow Larkspur	عايق أصفر	A	Z	SA	D	TZ, D		VR	R		VR
Consolida incana (E.D.Clarke) Munz		عايق مشبك	A	Z	M	A, F, G	MED, TZ			R		VR	VR	VR
Consolida orientalis (J.Gay) Schrödinger [Consolida hispanica(Willk. ex Costa) Greuter & Burdet]			A	Z	IT	N	MED			VR						CR
Delphinium ithaburense Boiss.	Tabor Larkspur	عائق، منقار الطير	G	Z	M	A, H	MED, TZ, D		VR	R			VR	VR	BERC-ST-C336				EPIJS
Delphinium peregrinum L.	Violet Larkspur	عائق رحال	A	Z	M-IT	A, G	MED, TZ, D	VR	VR	R	C	C	VR	C
Ficaria verna Huds. [Ranunculus ficaria L.]		ساري جشكه	G	Z	M-ES	A	MED			R			VR	VR
Nigella arvensis L.	Field Fennel-Flower	قزحة الحقول	A	Z	ES-M-IT	D	MED, TZ, D		R	VR		C	VR	VR
Nigella ciliaris DC.	Nigella, Black Cumin, Ciliate Love-In-A-Mist	حبة البركة، قزحة	A	Z	M	A	MED			C		R	C	R	BERC-BX-C0548, BERC-ST-C337
Nigella nigellastrum (L.) Willk. [Garidella nigellastrum L.]			A	Z	M	A	TZ			VR		VR
Nigella unguicularis (Poir.) Spenn. [Garidella unguicularis Poir.]		قزحة مخلبية	A	Z	M	A	MED, D		R	C	VR	VR	C	R
Ranunculus arvensis L.	Corn Buttercup	كف الهر،صفّير العليج، شقائق النعمان	A	Z	ES-M-IT	A	MED, TZ			C		C	VR	VR
Ranunculus asiaticus L.	Turban Buttercup	برقوق, نموار، شقيق، شقائق النعمان	G	Z	M	A	MED, TZ, D	R	C	VC	C	C	C	VC	BERC-ST-C338, BERC-BX-C0400
Ranunculus chius D C.		شقائق خيوس	A	Z	M	A, F, P	MED			VR		VR	VR		BERC-ST-C339
Ranunculus marginatus d'Urv.[Ranunculus trachycarpus Fisch. & C.A.Mey.]		برقوق أصفر	A	Z	M	C	MED			R	VR	R	R		BERC-BX-C0376
Ranunculus millefolius Banks & Sol.	Jerusalem Buttercup	ثميرة، شقائق أصفر، شقيق	G	Z	M-IT	A	MED, TZ		R	C			R	R	BERC-BX-C0475, BERC-ST-C341
Ranunculus muricatus L.	Spiny-Fruited Buttercup	شقائق مريقي	A	Z	M-IT	E, P	MED			VR	VR	R	VR		BERC-ST-C342
Ranunculus ophioglossifolius Vill.	Shakestongue Crowfoot		A	Z	M-IT	C	MED					VR
Ranunculus peltatus Schrank[Ranunculus aquatilis L.]			HE	Z	T	C	MED			VR		VR	VR
Ranunculus scandicinus (Boiss.) P.H.Davis[Ranunculus marginatus Dum.-Urville var. scandicinus (Boiss.) Zoh.]		شقائق موحشة	A	Z	M	C	MED			R	VR	R	R		BERC-ST-C340
Resedaceae
Caylusea hexagyna (Forssk.) M.L.Green		ذَنَبْناب، ذنابه	A	Z	SUD	B, G	D	VC	C		C	VR		C
Ochradenus baccatus Delile	Taily-weed	قرضة, قرضي, كرد, قرظبي، حصادة	PhS	Z	SUD-AFR	B, B	D	VC	C	VR	VR			R	BERC-BX-C0581, BERC-ST-C343
Oligomeris linifolia (Vahl ex Hornem.) J.F.Macbr.		خريزة	A	Z	SUD	B, B	D	C	VR
Reseda alba L.	White Mignonette	حصادة	A	Z	M-IT	A	MED, TZ		C	C		R	C		BERC-BX-C0093, BERC-ST-C344
Reseda alopecuros Boiss.	Fox Mignonette	ذنابة	A	Z	M	A	MED, TZ			C		R	C		BERC-ST-C345				EPIJS
Reseda arabica Boiss.	Arabian Mignonette	دمسيس	A	Z	SA	B, B	D	VR
Reseda decursiva Forssk.		رِجل الغُراب، ذنابة	A	Z	SA	B, G	D	C	C	R	C	VR		R
Reseda globulosa Fisch. & Mey.		ذنابة	A	Z	IT	A	TZ, D			VR		VR				EN
Reseda lutea L.	Yellow Mignonette	حصادة، خزام	A	Z	ES-M-IT	A	MED, TZ, D			VC		R	R		BERC-BX-C0235, BERC-ST-C346
Reseda luteola L.	Dyer's Rocket	بقم، بليحة	A	Z	ES-M-IT	A	MED, TZ, D		VR	C		VR	R	R
Reseda muricata C.Presl	Prickly Mignonette	ذَنَبان	C	Z	SA	B, G, J	D	C	C	VR	R			R
Reseda orientalis (Müll.Arg.) Boiss.	Oriental Mignonette		A	Z	M	D	MED, D					C
Reseda stenostachya Boiss.	Dead Sea Mignonette	حصادي البحر الميت	C	Z	SA	B, B	D	C
Reseda urnigera Webb[Reseda boissieri Müll.Arg.]		ذنابة بوسر	A	Z	SA	B, B	D	C	VR	VR
Rhamnaceae
Paliurus spina-christi Mill.	Christ's Thorn	سمور	T	Z	M-IT	F	MED						VR
Rhamnus alaternus L.	Italian Buckthorn	سويد, زفرين	T	Z	M	F	MED			R		R	C		BERC-BX-C0124, BERC-ST-C347
Rhamnus disperma Ehrenb. ex Boiss.		أرى	PhS	Z	M	H	D			VR
Rhamnus lycioides L.[Rhamnus palaestinus Boiss.]	Palestine Buckthorn	سويد فلسطيني	PhS	Z	M	F	MED, TZ, D		C	VC	VR	C	VC	C	BERC-ST-C348				EPIJS
Ridolfia segetum (L.) Moris	Bishop's Weed	كرسار، ذرة الشومر	A	Z	M	A	MED, TZ	R	C	C	C	C	C	C	BERC-BX-C0082, BERC-ST-C403, BERC-BX-C0146
Ziziphus lotus (L.) Lam.	Lotus JuJube	رُبيضة	PhS	Z	M-SA	A	TZ	C	C	R	C	VC	C	VC	BERC-ST-C349
Ziziphus spina-christi (L.) Desf.	Christ’s Thorn Jujube, Nabk	سدر، نبق، دوم	T	Z	SUD	C, B, G, P, B	MED, TZ, D					VR			BERC-BX-C0186,BERC-ST-C350		Ö
Rosaceae
Aphanes arvensis L.	Field Lady's Mantle	غطاء الست	A	W	M-ES	A	MED			R
Crataegus azarolus var. aronia L. [ Crataegus aronia (L.) Bosc. ex DC]	Hawthorn, Azarole, Mediterranean Hawthorn	زعرور شائك، زعرور	T	Z	M	F	MED	R	R	C	R	R	C	C	BERC-BX-C0059		Ö
Prunus arabica (Olivier) Meikle. [Amygdalus arabica Oliv.]	Bitter almond tree, Broom Almond	لوز عربي	PhS	Z	IT	H	TZ		VR							EN
Prunus dulcis (Mill.) D.A.Webb. [Amygdalus communis L.]	Almond	لوز	T	Z	M-IT	F	MED, TZ			C		VR	R				Ö
Prunus korshinskyi Hand.-Mazz.[Amygdalus korshinskyi ( Hand-Mazzetti) Bornm.]	Bitter Almond	لوز مر	T	Z	IT	F, H	MED, TZ		VR	C			R	R	BERC-BX-C0098		Ö
Prunus ursina Kotschy	Bear's Plum	خوخة الدّب	T	Z	M	F	MED						VR				Ö
Pyrus syriaca Boiss	Syrian Pear	أجاص سوري،انجاص برّي	T	Z	M-IT	F	MED			C			C	VR	BERC-BX-C0166		Ö
Rosa canina L.	Dog Rose	نسرين، ورد بري	V, PhS	Z	ES-M-IT	F	MED			VR			VR		BERC-ST-C351
Rosa phoenicia Boiss.	Phoenician Rose	ورد جوري	PhS	Z	M	F	MED					VR	R
Rubus sanctus Schreb.[Rubus sanguineus Friv.]	Brandle, Blackberry, Holy Bramble	عليق	PhS	Z	M-IT	C	MED, D			R	VR	C	C		BERC-BX-C0113, BERC-ST-C352		Ö
Sanguisorba minor Scop. [Poterium sanguisorba L.]	Lesser Burnet, Salad Burnet	كزبرة الثعلب، دوينات الفار	H	Z	M	A	MED, TZ			C		C	C
Sarcopoterium spinosum (L.) Sp.	Shruppy Barnet, Prickly Burnt	نتش، بلان، بيلان	C	W	M	A	MED, TZ	R	VC	VC	C	VC	VC	VC	BERC-BX-C0084, BERC-ST-C353
Rubiaceae
Asperula arvensis L.	Field Woodruff	جويسئة (الحقول)، دحيرجه، لزيجة	A	Z	M-IT	A	MED, TZ			C		VR	R	R	BERC-ST-C354
Callipeltis aperta Boiss. & Buhse			A	W	IT-SA	A, G	D		R
Callipeltis cucullaria (L.) DC.			A	W	IT-SA	A, G	MED, TZ, D	R	C	VC	C	R	VR	C
Callipeltis factorovskyi (Eig) Ehrend.			A	W	M	A, G	TZ			C			VR	C		CR
Crucianella aegyptiaca L.[Crucianella herbacea Forssk.]			A	Z	M	D	MED. TZ. D					C	VR
Crucianella latifolia L.	Broad-Leaved Crosswort	صليبة عريض الأوراق	A	Z	M	F, H	MED			R			VR		BERC-ST-C355
Crucianella macrostachya Boiss.	Common Crosswort	صليبة كبيرة السنابل	A	Z	M	A	MED, TZ		R	VC	C	C	C	C
Crucianella maritima L.			C	Z	M	M	MED					R				CR
Crucianella membranacea Boiss.		مُسْتَوضَة	A	Z	SA	G	D			VR		VR		VR
Cruciata articulata (L.) Ehrend.		حلبلوب كاذب، دحيرجه	A	W	M	A	MED			C		R	C	C	BERC-BX-0428, BERC-ST-C356
Galium aparine L.	Goose-Grass	دحديلة لاصقة، دبيقه	A	Z	ES-M-IT	F	MED			C	C	R	R
Galium canum Req. ex DC.	White Bedstraw	دحديلة غبرة	C	Z	M	H	MED, TZ	VR						VR
Galium divaricatum Pourret	Spreading Bedstraw	دحديلة متشعبة	A	Z	M	H	MED, TZ			VR			VR		BERC-ST-C357
Galium elongatum C. Presl		دحديلة طويلة	H	Z	M	C	MED							VR
Galium hierochuntinum Bornm.	Jericho Bedstraw	دحديلة أريحا	A	Z	SA	C	TZ, D	R	VR	VR	C								EPJS
Galium hierosolymitanum L.	Jerusalem Bedstraw	دحديلة القدس	A	Z	M	F	MED	VR		R	R	VR	VR
Galium judaicum Boiss.	Judean Bedstraw	دحديلة الجنوب	A	Z	M	A	MED, TZ	R	C	VC	C	R	C	C	BERC-ST-C358				EPIJS
Galium murale (L.) All.	Wall Bedstraw	دحديلة الحيطان	A	Z	M	A	MED, TZ	VR	VR	C	VR	R	R
Galium philistaeum Boiss.			A	Z	M	D	MED			VR		R	VR			CR			EPIJ
Galium pisiferum Boiss.		لزيقة، ادريدرة	A	Z	M	A	MED			R		R	R	VR	BERC-BX-C0038				EPIJS
Galium setaceum Lam.		دحديلة مهلبة	A	Z	IT	A	MED, TZ, D	C	C	C	C	R	R	C
Galium spurium L.			A	Z	ES-M-IT	B, G	MED, TZ, D				VR
Galium tricornutum Dandy	Roug-Fruited Bedstraw	دحديلة ثلاثية القرون، دبيقة، ادحيرجة	A	Z	M-IT	I	MED	VR	R	C	VR	R	R	R	BERC-ST-C359
Galium verrucosum Huds.		دحديلة ثؤلوية	A	Z	M	I	MED			R		VR		VR
Mericarpaea ciliata (Banks & Sol.) Eig			A	W	IT	A	MED, TZ		VR	C			VR	C
Oldenlandia capensis L. f.	Cape Blutes		A	Z	T	C	MED					VR
Plocama calabrica (L.f.) M.Backlund & Thulin	Fetid Field Madder		C	Z	M	A	MED			C			VR		BERC-BX-C0240
Rubia tenuifolia D'Urv.	Narrow-Leaved Madder	لزيقة ،لزيقة نحيلة الورق	V, PhS	Z	M	F	MED, TZ		VR	VC		R	VC		BERC-BX-C0282, BERC-ST-C360
Rubia tinctorum L.	Madder, Dyer's Madder	فوة	V, PhS	Z	M-IT	F	TZ			VR
Sherardia arvensis L.	Little Field Madder		A	Z	M-IT	A	MED,TZ			C		R	R	VR
Theligonum cynocrambe L.[Cynocrambe prostrata Gaertn.]	Dog's Cabbage		A	W	M	A	MED, TZ, D		VR	C		R	C	VR	BERC-BX-C0411, BERC-ST-C381
Valantia hispida L.	Bristly Crosswort	فلنية قاسية الورق	A	W	M	H	MED, TZ, D			R			C		BERC-ST-C361
Rutaceae
Haplophyllum tuberculatum (Forssk.) A.Juss.	Tubercled Rue	ام جنينة، زِفْرَة، مروحة	C	Z	SA	D	D	VC	VC	VR	C	R		C	BERC-BX-C0580
Ruta buxbaumii Poir. [Haplophyllum buxbaumii (Poiret) G. Don Fil.]	Buxbaum's Rue	ام جنينة	H	Z	M-IT	A	MED, TZ			C		C	C	C	BERC-ST-C362
Ruta chalepensis L.	Rue, African Rue	فيجن، سذاب	C	Z	M	F	MED			R			R	VR	BERC-BX-C0008, BERC-ST-C363		Ö
Salicaceae
Populus euphratica Oliv.	Euphrates Poplar	حور ابيض، حور فوراتي رَشرَش	T	M	IT-SA	C	MED, TZ, D	C	R		C	VR			BERC-BX-C0060
Salix acmophylla Boiss.[Salix pseudosafsaf .Camus, Gomb. & Guillaumin]	Willow	صفصاف	T	M	M-IT-SA	C	MED, TZ, D	VR	R	VR		R	VR		BERC-ST-C364
Salix alba L.	White-Or Swallow Tailed Willow, White Willow	صفصاف أبيض	T	M	ES-M-IT	C	MED					VR	VR
Salix triandra L.	Almond Willow		T	M	ES-M-IT	C	MED						VR
Salvadoraceae
Salvadora persica L.	Persian Salvadora, Toothbrush Tree	آراك، سواك، سلفادورا	T, PhS	Z	SUD	B, B	D	R	R		VR
Santalaceae
Osyris alba L.	Gardarobe o. Poet's cassia, Poet's cassia	صندل ابيض	C, P	Z	M	F	MED, TZ		C	VC		VR	C	C	BERC-BX-C0177, BERC-ST-C365
Thesium bergeri Zucc.		حب الحرش	H, P	Z	M	A, F	MED, TZ, D			C		C	R	VR
Thesium humile Vahl	Dwarf Thesium	حب القريش	A, P	Z	M	A	MED, TZ, D			VR		VR			BERC-BX-C0242
Viscum cruciatum Sieber & Bioss	Mistletoe, Oriental Mistletoe	هدال، قثة الحيّة، دبق أحمر، عناب	C, P	Z	M	F	MED, TZ	C	C	R	C	R	C	R	BERC-BX-C0120, BERC-ST-C246
Scrophulariaceae
Scrophularia deserti Delile	Desert Figwort	عفينة، زيتة	C	Z	SA	B, B	D	C	C		C
Scrophularia hierochuntina Boiss.	Valley Figwort	خنازيرية أريحا	H	Z	M	A	MED			VR		R							EPIJ
Scrophularia hypericifolia Wydler		عَلْقَى	C	Z	SA	D	TZ, D					C	VR
Scrophularia peyronii Post		خنازيرية بيرون	C	Z	M-IT	A	MED, TZ		VR	C		VR	C	R
Scrophularia rubricaulis Boiss.	Red-Stemmed Figwort	برواك خنازيري، خنازيرية	H	Z	M	A	MED	VR		C		R	C		BERC-BX-C0394, BERC-ST-C368				EPIJS
Scrophularia xanthoglossa Boiss.	Yellow-Scaled Figwort	زيتة	C	Z	M-IT	A	MED, TZ, D	VR	C	VC	C	C	VC	C	BERC-BX-C0104, BERC-ST-C369
Verbascum agrimoniifolium Huber-Morath		عورور غافثي الورق	H	Z	M	C	MED, TZ		R
Verbascum eremobium Murb.			`	Z	IT	G	D	R	VC	VC	VC	VR	R	VC					EPIJS
Verbascum fruticulosum Post		عورور شجري	C	Z	IT	A	TZ, D						VR		BERC-BX-C327, BERC-BX-C329, BERC-ST-C370
Verbascum gaillardotii Boiss.		بوصير غيرودة	H	Z	M	F	MED						VR						EPIJS
Verbascum galilaeum Boiss.	Mullein, Galilee Mullein	عورور، عمية	H	Z	M	C	MED		C	C	C		C	C					EPIJS
Verbascum jordanicum Murb.		عورور	H	Z	IT	A	TZ, D						VR		BERC-BX-C0576				EPJS
Verbascum levanticum I.K.Ferguson	Glandular Celsia		H	Z	M	H	MED		C	R	C	VR	C	C
Verbascum orientale (L.) All.	Oriental Celsia	بوصير شرقي	A	Z	M	A	MED, TZ			C		VR	VR	VR
Verbascum sinaiticum Benth.	Sinai Mullein	عورور سيناء، عمايه، عدب	H	Z	IT-SA	B, G	TZ, D	VR	R	VC	C	VC	VC	C	BERC-BX-C0255
Verbascum sinuatum L.	Mullein, Scallop-Leaved Mullein	لبيد، عورور متعرج، خريط	H	Z	M-IT	A	MED, TZ	VR		VC	C	VC	VC	C	BERC-BX-C0133, BERC-ST-C371
Verbascum tiberiadis Boiss.	Tiberias Mullein	عورور طبراني	H	Z	M	A	MED, TZ	VR	VR	R	VR	C	C						EPIJS
Solanaceae
Hyoscyamus albus L.	White Henbane	بنج أبيض	A	Z	M	H	MED								BERC-BX-C0300
Hyoscyamus aureus L.	Henbane, Golden Henbane	بنج أصفر، مصيص، بنج ذهبي، سكرانية، سوكران	C	Z	M-IT	H	MED, TZ, D	C	VC	C	C	R	VR	R	BERC-BX-C0128, BERC-ST-C376
Hyoscyamus desertorum (Aschers. ex Boiss.) Taeckh.		سكران شبكي، سكران صحراوي	A	Z	SA	B, B	D	R							BERC-BX-C0584
Hyoscyamus reticulatus L.	Egyptian Henbane	سكران شبكي، سوكران، بنج	H	Z	IT	I	D		VR	C		VR			BERC-BX-C0528
Lycium depressum Stocks	Common Matrimony Vine	عَوْسَج	PhS	Z	IT	B, B	D		VR	VR	VR	VR
Lycium europaeum L.	Boxthorn, European Boxthorn	عرقد، غرقد، عوسج	PhS	Z	M	F, G	MED, TZ	VR		C	C	C	VR	R
Lycium schweinfurthii Dammer			PhS	Z	M	D	MED					R			BERC-BX-C0591
Lycium shawii Roem. & Schult.	Arabian Boxthorn	عَوْسَج، الصريم	PhS	Z	SA - SUD	B, B	D	VC	R		C			VR
Mandragora officinalis Mill. [Mandragora autumnalis Bertol.]	Mandrake, Autumn Mandrake	تفاح المجن، سجيع، جربوح، تفاح النجم، بيض الجن	H	Z	M	A	MED			C		R	C	VR	BERC-BX-C0286		Ö
Nicotiana glauca Graham	Tobacco tree	دخان شجري، شجرة تمباك	T	Z	PT	E	D, D	R	C	R	VR	C	C	R	BERC-BX-C0193, BERC-ST-C377
Solanum americanum Mill. [Solanum nigrum L.]	Black Nightshade	سموة، عنب الذيب، عنب الثعلب، بندورة الحياة	H	Z	ES-M-IT	E, I	MED, TZ, D			VR
Solanum incanum L.	Hoary Nightshade	خداق	C	Z	SUD	B	ED	R	C	C	R	VC	C	VR
Solanum luteum Mill.		بندورة الحية	H	Z	ES-M-IT	K, K	MED, TZ, D	VR							BERC-BX-C0118
Solanum sinaicum Boiss.		عنب الذيب الصحراوي	C	Z	SA	B	TZ, D	R	C	C	R	VC	C	VR					EPIJ
Solanum villosum Miller	Woolly Nightshade	عنب الذيب الزغبي	H	Z	ES-M-IT	K, K	MED, TZ, D		VR		R	R	C		BERC-ST-C379
Withania somnifera (L.) Dunal	Common Winter-Cherry	سكران، مُرجان، سموه، سم الفار	C	Z	M-IT	K, K	MED, TZ, D			VR	VR	C	VR		BERC-BX-C0288
Styracaceae
Styrax officinalis L.	Officinal Storax	عبهر, حوز، لُبنَى	T	Z	M	F	MED	C	C						BERC-BX-C0141
Tamaricaceae
Reaumuria hirtella Jaub. & Spach		مليح	C	Z	IT-SA	B, G, J	D	VC	VC	VR	C			C
Tamarix amplexicaulis Ehrenb.			T	Z	SA - SUD	B, J	D	R				VR
Tamarix Aphylla (L.) Karsten [Tamarix articulata Vahl]	Athel, Athel Tamarisk	أثل، طرفاء	T	Z	SUD	B, B	D	R			VC				BERC-BX-C0053
Tamarix jordanis Boiss.	Jordan Tamarisk	طرفة اردني	T	Z	M	C	MED, TZ, D	VR			VC								EPIJS
Tamarix palaestina Bertol.		طرفة فلسطيني	T	Z	SA	C	TZ, D					VR							EPIJ
Tamarix parviflora DC.			T	Z	M	B, J	MED	VR
Tamarix passerinoides Delile		اثل ، طرفة	T	Z	SA - SUD	esert, J	D	VC	C		C	R		VR
Tamarix senegalensis DC. [Tamarix nilotica (Ehrenb.) Bunge]	Nile Tamarisk		T	Z	SA	B, J	TZ, D	C	C		C	R	VR		BERC-ST-C380
Tamarix tetragyna Ehrenb.	Desert Tamarisk	اثل ، طرفة	T	Z	M-SA	C	MED, TZ, D		C	C			VR
Thymelaeaceae
Thymelaea gussonei Boreau		مثنان	A	Z	IT	A	TZ		C	C		C	VR
Thymelaea hirsuta ( L.) Endl.	Shaggy Sparrow-Wort	متنان	PhS	Z	M-SA	A	MED, TZ, D			C	VR	C	C	C	BERC-BX-C0512
Thymelaea passerina (L.) Coss. & Germ.[Lygia passerina (L.) Fasano]	Plax-Leaved Stellera	عِشْبَة السِباع	A	Z	ES-M-IT	A	MED, TZ					VR
Tiliaceae
Corchorus olitorius L.	Jews Mallow	مِلوخية	A	Z	T	I	MED, TZ					VR			BERC-BX-C0227
Corchorus trilocularis L.		ملوخية برية	A	Z	T	I	MED, TZ	VR								EN
Grewia villosa Willd.		دنواي	PhS	Z	SUD	H, B	D	R								CR
Ulmaceae
Ulmus canescens Melville [Ulmus minor Miller subsp. Canescens (Melv.) Browicz et Zielinski]			T	W	M	C	MED						R		BERC-ST-C382
Ulmus minor Mill.		بوقيصة صغيرة	T	W	M	C	MED	VR	VC	VC	C	VR	C	C
Urticaceae
Forsskaolea tenacissima L.		لِزَّيق	C, H	W	SA - SUD	B	D	VC	C			VR
Parietaria alsinifolia Delile	Sandwort-Leaved Pellitory	ليزقة ، نعيمة ، اذان الفار	A	W	SA	O	TZ, D	C	VC	C	C			C
Parietaria judaica L.[P. diffusa Mert. et Koch]	Wall Pellitory	عشبة الدم، حشيشة الريح	H	W	M-IT	O, Q	MED, TZ, D		C	C		R	C	VR	BERC-BX-C0063, BERC-ST-C409
Parietaria lusitanica L.	Rock Pellitory	حائطية برتغالية	A	W	M	O	MED, TZ, D			C	VR	R	R	R	BERC-ST-C410
Urtica membranacea Poir. ex Savigny			A	W	M	K, K	MED	VR	C	C	C	C	VR	R
Urtica pilulifera L.	Roman Nettle	قريص نجاج، أنجر، قراص	A	W	ES-M-IT	K, K	MED, TZ		C	C	VR	C	C	R	BERC-BX-C0066, BERC-ST-C411		Ö
Urtica urens L.	Larg Nettle, Small Nettle	قريص عادي، حريق، شعر العجوز	A	W	M-ES	K, K	MED, TZ	VR	C	C	R	C	R	R	BERC-ST-C412
Verbenaceae
Phyla nodiflora (L.) Greene	Creeping Vervain	لِبية ، بليحة	H	Z	T-M-ES	C	MED, TZ	R		VR	VC	R	VR
Verbena officinalis L.	Common Vervain	راعي الحمام	H	Z	T	C	MED, TZ	VR		VR		VR			BERC-BX-C0213, BERC-ST-C416
Verbena supina L.	Trailing Vervain	مريخ	A	Z	M-IT-SA	C	MED			VR		C	VR
Vitex agnus-castus L. [Vitex pseudo-negundo (Hausskn.) Hand.-Mazz. ]	Lilac Chaste Tree	كف مريم، غار	C, P	Z	M	C	MED, TZ	C	R		C			VR	BERC-BX-C0022, BERC-ST-C417
Violaceae
Viola kitaibeliana Schult.	Wild Pansy	البنفسج	A	Z	M-ES	A	MED			VR			VR
Viola modesta House		بنفسج معتدل	A	Z	M-IT	A	MED, TZ			VR
Viola occulta Lehm.		بنفسج محجوب	A	Z	IT	A	MED			VR						VU
Viola pentadactyla Fenzl		بنفسج خماسي الأصابع	A	Z	M	A	MED			R			R	VR		EN
Zygophyllaceae
Balanites aegyptiaca (L.) Delile	Zachum Oil Tree, Egyption Balsam	زقوم	T	Z	SUD	B	TZ, D	R	VR		VC			C	BERC-ST-C418
Fagonia arabica L.	Arabian Fagonia	شوكاعي عربية، عورقه	C	Z	SA	D	D	C	VR
Fagonia bruguieri DC.		زحيف، جَنْبَة (جَنْب)	C	Z	SA	B	D	C							BERC-BX-C0529
Fagonia mollis Delile[Fagonia mollis Delile var. hispida Zoh.]	Common Fagonia	حلاوة، عقول الغَزال، ورقة	C	Z	SA	B, G	D	VC	VC	R	C			C	BERC-BX-C0600, BERC-ST-C281
Fagonia orientalis C.Presl [Fagonia tenuifolia Steud. & Houhst. ex Boiss.]			C	Z	SA	B	D	R	VR
Tetraena alba (L.f.) Beier & Thulin [Zygophyllum album L. fil.]			C	Z	SA	B, J	MED, D	C								CR
Tetraena simplex (L.) Beier & Thulin[Zygophyllum simplex L.]			A	Z	SUD	B, J	D	C	C		R			R
Tribulus bimucronatus Viv		خرشوم النعجة	A	Z	SUD	B, B	D	C			VR
Tribulus pentandrus Forssk.[Tribulus longipetalus Viv., Tribulus alatus Delile]		زَهْر	A	Z	SUD	B, B	D	R	R	R	R	C	C
Tribulus terrestris L.	Small Caltrops	بَقْل، ضريسة، قطب، ضرس العجوز، الحسك	A	Z	ES-M-IT	I	MED, TZ, D	VC	VR						BERC-BX-C0192, BERC-ST-C419
Zygophyllum coccineum L.	Scarlet Bean-Caper	هَرَم	C	Z	SA	B	D	VC	C		VR
Zygophyllum dumosum Boiss.	Bushy Bean-Caper	عُظبي	C	Z	SA	B, G	D			R									EPIJS

## Sheet: key
Life Form (Growth form)			Pollination System (Poll)	Abbreviation		Chorotype (ChT)	Abbreviation			Habitat			Climatic region
	Abbreviations		Animal pollination	Z		Irano-Turanian	IT			Batha	A		Mediterranean	MED
Growth Form	GF		Wind pollination	W		Mediterranean	M			Desert	B		Transition zone	TZ
Annual	A		Fern	F		Euro-Siberian	ES			Humid habitats	C		Semi and extreme Desert	D
Phanerophyte shrub	PhS		Mixed (W&Z)	M		Saharo-Arabian	SA			Sand	D
Tree	T		Water Pollination	H		Sudanian	SUD			Disturbed habitats	E
Hemicryptophytes	H					Tropical	T			Mediterranean maquis and forest	F
Geophytes	G					American	A			Shrub-steppes	G
Vines	V					Australian	AU			Hard rock outcrops	H
Biennials	B					African	AFR			Cultivated areas (weeds)	I
Helophyte	HE					Plurireginalbor-trop	PT			Salty habitats	J
Sub-Shrubs and Chamaephytes	C									Nutrient-rich soils	K
Parasite	P									Ruderal	L
										Mediterranean strand	M
										Tragacanth shrub vegetation (Oro-Mediterranean)	N
										Shady rocks	O
										Mediterranean grasslands	P
										Walls	Q
